# Supplementary material for: Dysregulation of neuroprotective astrocytes, a spectrum of microglial activation states, and altered hippocampal neurogenesis are revealed by single-cell RNA sequencing in prion disease
Source: Acta Neuropathol Commun. 2022 Nov 9;10:161. doi: 10.1186/s40478-022-01450-4 (PMC9647949; doi:10.1186/s40478-022-01450-4)
Supplement: Supplementary file 2 — Additional file 2: Globally distinguishing transcriptional markers of each cell cluster within the full single-cell atlas. Only positive markers were reported, identified via criteria of |log2FC| > 0.5, FDR p-value < 0.05 and %cell expression difference > 0.1. [file 40478_2022_1450_MOESM2_ESM.csv]

	p_val	avg_log2FC	pct.1	pct.2	p_val_adj	cluster	gene
Zfand5	0	9.05907105222445	0.657	0.341	0	0	Zfand5
Ptchd1	0	8.79164946487496	0.383	0.172	0	0	Ptchd1
Man1a	0	8.78612147388064	0.608	0.338	0	0	Man1a
Creb5	0	8.44253080248965	0.638	0.194	0	0	Creb5
Taf4b	0	7.3845982266197	0.36	0.169	0	0	Taf4b
Mafb	0	7.27560724923846	0.531	0.35	0	0	Mafb
Pfkfb3	0	7.09642776742398	0.465	0.291	0	0	Pfkfb3
Abcb1b	0	6.91182777824754	0.533	0.269	0	0	Abcb1b
Id2	0	6.82708681821262	0.687	0.313	0	0	Id2
Adamts1	0	6.71321043827185	0.528	0.175	0	0	Adamts1
Egr3	0	6.70505263975279	0.715	0.166	0	0	Egr3
Ier5	0	6.53919376390204	0.923	0.287	0	0	Ier5
Ptpro	0	6.15976510960989	0.614	0.298	0	0	Ptpro
Fhad1	0	5.57322458472574	0.602	0.244	0	0	Fhad1
Cdkn1a	0	5.5133794701518	0.467	0.257	0	0	Cdkn1a
Sgk1	0	5.35361039863226	0.7	0.307	0	0	Sgk1
Dusp2	0	5.19404457251416	0.598	0.149	0	0	Dusp2
Zfp36l1	0	5.1496313192147	0.867	0.284	0	0	Zfp36l1
Btaf1	0	4.99335422676341	0.655	0.331	0	0	Btaf1
Stk38l	0	4.88739351944984	0.721	0.224	0	0	Stk38l
Samsn1	0	4.72332354348712	0.629	0.333	0	0	Samsn1
Rhob	0	4.61886532465351	0.911	0.311	0	0	Rhob
Itga5	0	4.6061826312923	0.562	0.17	0	0	Itga5
Ubc	0	4.49305816035154	0.817	0.337	0	0	Ubc
Gm46224	0	4.46053395716984	0.406	0.222	0	0	Gm46224
Hist1h1c	0	4.45189678185284	0.647	0.321	0	0	Hist1h1c
Birc3	0	4.44276310432787	0.813	0.236	0	0	Birc3
Tgfb2	0	4.18960829724832	0.038	0.251	0	0	Tgfb2
Egr1	0	4.1565554304753	0.972	0.24	0	0	Egr1
Csf1	0	4.09396822002011	0.48	0.216	0	0	Csf1
Ier2	0	4.07423616902562	0.939	0.242	0	0	Ier2
Atf3	0	4.04154468313602	0.954	0.254	0	0	Atf3
Sat1	0	3.9842383496114	0.542	0.343	0	0	Sat1
Il1a	0	3.91040105824118	0.878	0.191	0	0	Il1a
Rgs2	0	3.79025816122813	0.573	0.307	0	0	Rgs2
Bcl2a1b	0	3.70903480889069	0.734	0.233	0	0	Bcl2a1b
Gnas	0	3.70400972630556	0.51	0.386	0	0	Gnas
Cebpa	0	3.57341437773227	0.652	0.288	0	0	Cebpa
Picalm	0	3.48126435367866	0.857	0.316	0	0	Picalm
Socs3	0	3.47716006122482	0.883	0.233	0	0	Socs3
Tsc22d2	0	3.47356617919594	0.567	0.328	0	0	Tsc22d2
Gatm	0	3.46730300516438	0.481	0.378	0	0	Gatm
Myo1e	0	3.42069533619659	0.57	0.247	0	0	Myo1e
Osm	0	3.40160698142277	0.595	0.172	0	0	Osm
Ppp1r15a	0	3.3558404795244	0.798	0.203	0	0	Ppp1r15a
Cited2	0	3.31876129204567	0.504	0.237	0	0	Cited2
Efnb2	0	3.242571352612	0.583	0.214	0	0	Efnb2
Arpc2	0	3.14961542398102	0.598	0.382	0	0	Arpc2
Ccl3	0	3.12982305526877	0.762	0.198	0	0	Ccl3
Arrdc3	0	3.07543808803968	0.63	0.274	0	0	Arrdc3
Tgfbr1	0	3.07390969129152	0.519	0.371	0	0	Tgfbr1
Ccl4	0	3.06311054020886	0.769	0.211	0	0	Ccl4
Basp1	0	3.04980318947593	0.885	0.339	0	0	Basp1
N4bp1	0	3.02308004324672	0.501	0.304	0	0	N4bp1
Zfp36	0	3.01660075746269	0.968	0.283	0	0	Zfp36
Ccr5	0	2.89978944336971	0.614	0.328	0	0	Ccr5
Chd7	0	2.87513738524159	0.589	0.369	0	0	Chd7
Arf4	0	2.86813578488687	0.587	0.38	0	0	Arf4
Gusb	0	2.77225387098843	0.479	0.348	0	0	Gusb
Kctd12	0	2.75596486619863	0.776	0.325	0	0	Kctd12
Jun	0	2.73263732963256	0.969	0.256	0	0	Jun
Cmip	0	2.73134637735294	0.499	0.383	0	0	Cmip
C5ar1	0	2.72641450660098	0.823	0.185	0	0	C5ar1
Dusp6	0	2.68846224918854	0.571	0.31	0	0	Dusp6
Tagap	0	2.58078744286937	0.642	0.24	0	0	Tagap
Tnfaip3	0	2.49224953825286	0.909	0.239	0	0	Tnfaip3
Nfkbiz	0	2.47808765444463	0.924	0.223	0	0	Nfkbiz
Mcl1	0	2.42897431599309	0.915	0.299	0	0	Mcl1
Bin1	0	2.34714200286579	0.482	0.382	0	0	Bin1
Klf6	0	2.30121630087557	0.698	0.277	0	0	Klf6
Pik3r1	0	2.2925509130597	0.734	0.297	0	0	Pik3r1
H1f0	0	2.27028759746394	0.496	0.29	0	0	H1f0
Lamp2	0	2.26634006754616	0.581	0.434	0	0	Lamp2
Mef2c	0	2.21516009517837	0.547	0.386	0	0	Mef2c
Edem1	0	2.12370285959819	0.573	0.334	0	0	Edem1
H3f3b	0	2.11683203443958	0.95	0.329	0	0	H3f3b
Tas1r1	0	2.09261483172263	0.315	0.123	0	0	Tas1r1
Cd83	0	2.06292181897609	0.947	0.282	0	0	Cd83
Bcor	0	2.03192231578129	0.58	0.303	0	0	Bcor
Fos	0	2.02147092971194	0.959	0.259	0	0	Fos
4732471J01Rik	0	1.9715570337829	0.228	0.331	0	0	4732471J01Rik
Sdc4	0	1.94519061840557	0.471	0.254	0	0	Sdc4
Fam20c	0	1.87292350895756	0.45	0.24	0	0	Fam20c
Lcp1	0	1.84667930922767	0.533	0.34	0	0	Lcp1
Bcl2a1d	0	1.83773530941255	0.642	0.218	0	0	Bcl2a1d
Junb	0	1.79854794679643	0.972	0.306	0	0	Junb
Arl5c	0	1.76730935765912	0.613	0.189	0	0	Arl5c
Cdk6	0	1.70876701390498	0.632	0.301	0	0	Cdk6
Slc15a3	0	1.6854887656741	0.662	0.283	0	0	Slc15a3
Cotl1	0	1.6590065947244	0.608	0.344	0	0	Cotl1
Jund	0	1.64657170908296	0.919	0.286	0	0	Jund
Il1b	0	1.641693777718	0.628	0.167	0	0	Il1b
Gm47283	0	1.63294424397723	0.608	0.332	0	0	Gm47283
Fosb	0	1.62916070090468	0.762	0.215	0	0	Fosb
Errfi1	0	1.6172496540158	0.627	0.187	0	0	Errfi1
Rad51b	0	1.60894869422101	0.501	0.283	0	0	Rad51b
Tnf	0	1.59405161324254	0.758	0.2	0	0	Tnf
C3ar1	0	1.55563151324214	0.789	0.322	0	0	C3ar1
Casp4	0	1.53435942650473	0.731	0.211	0	0	Casp4
Tcim	0	1.52112592120733	0.618	0.181	0	0	Tcim
Plekho2	0	1.52023346751944	0.772	0.241	0	0	Plekho2
Gm46367	0	1.49686247824008	0.572	0.318	0	0	Gm46367
Btg2	0	1.49271345879946	0.968	0.262	0	0	Btg2
Susd6	0	1.48107568579507	0.645	0.326	0	0	Susd6
B4galt1	0	1.45875727813358	0.629	0.34	0	0	B4galt1
Arhgap22	0	1.44870368585194	0.503	0.317	0	0	Arhgap22
Plaur	0	1.36289855104347	0.497	0.233	0	0	Plaur
Tgfb1	0	1.34507312442132	0.554	0.326	0	0	Tgfb1
Sowahc	0	1.31901687347554	0.672	0.288	0	0	Sowahc
Ccnl1	0	1.30111037289119	0.889	0.308	0	0	Ccnl1
Neurl3	0	1.28352824707351	0.636	0.224	0	0	Neurl3
Ly86	0	1.26527646072373	0.432	0.389	0	0	Ly86
Mgat4a	0	1.25454965862393	0.74	0.357	0	0	Mgat4a
Arl4c	0	1.23968101308155	0.785	0.364	0	0	Arl4c
Gem	0	1.22961906138272	0.706	0.203	0	0	Gem
Skil	0	1.22424789964482	0.824	0.326	0	0	Skil
Nr4a1	0	1.20898103383682	0.882	0.252	0	0	Nr4a1
Gm42743	0	1.20740666044262	0.411	0.229	0	0	Gm42743
E230029C05Rik	0	1.20068382107667	0.553	0.351	0	0	E230029C05Rik
Creb1	0	1.15840504764634	0.457	0.326	0	0	Creb1
Ifrd1	0	1.15486269660347	0.778	0.2	0	0	Ifrd1
Dapp1	0	1.13373352718093	0.555	0.294	0	0	Dapp1
Lacc1	0	1.11623095974979	0.72	0.283	0	0	Lacc1
Top1	0	1.10398578947972	0.577	0.397	0	0	Top1
Efhd2	0	1.08748132404391	0.785	0.351	0	0	Efhd2
Hspa5	0	1.06553457325455	0.662	0.396	0	0	Hspa5
Nfe2l2	0	1.06070716371476	0.8	0.303	0	0	Nfe2l2
2510009E07Rik	0	1.02853892555981	0.493	0.322	0	0	2510009E07Rik
Whrn	0	1.01884834208493	0.478	0.277	0	0	Whrn
Jmjd1c	0	1.01615364525538	0.656	0.367	0	0	Jmjd1c
Bmp2k	0	1.01327033399497	0.601	0.381	0	0	Bmp2k
Mylip	0	0.972106818638507	0.65	0.345	0	0	Mylip
Gpr84	0	0.965654596800162	0.761	0.186	0	0	Gpr84
Lrrfip1	0	0.965464231038962	0.632	0.315	0	0	Lrrfip1
Ier3	0	0.948899501538838	0.839	0.229	0	0	Ier3
Ccrl2	0	0.946847735166924	0.718	0.254	0	0	Ccrl2
Relb	0	0.941917167476991	0.725	0.251	0	0	Relb
Rcsd1	0	0.933831779522996	0.585	0.317	0	0	Rcsd1
Il10ra	0	0.933394995356367	0.782	0.341	0	0	Il10ra
Jak1	0	0.925684167581904	0.572	0.361	0	0	Jak1
Ncf1	0	0.910600751282222	0.623	0.276	0	0	Ncf1
Gbp5	0	0.905769432013617	0.501	0.166	0	0	Gbp5
Zbtb2	0	0.889343733805559	0.493	0.196	0	0	Zbtb2
Tlr2	0	0.881402547471764	0.549	0.253	0	0	Tlr2
Ell2	0	0.876170001452355	0.598	0.224	0	0	Ell2
Smim3	0	0.86916066676261	0.649	0.238	0	0	Smim3
Ddhd1	0	0.86276099150412	0.218	0.327	0	0	Ddhd1
Spi1	0	0.855122234019632	0.73	0.351	0	0	Spi1
Zeb2os	0	0.820377913201187	0.593	0.311	0	0	Zeb2os
Arih2	0	0.814067591985249	0.682	0.307	0	0	Arih2
Nr4a3	0	0.806720426177085	0.398	0.145	0	0	Nr4a3
Srgn	0	0.790374540483761	0.58	0.264	0	0	Srgn
Kdm6b	0	0.767108665927754	0.785	0.243	0	0	Kdm6b
Hivep1	0	0.7555857830912	0.538	0.321	0	0	Hivep1
Elmsan1	0	0.727439803820463	0.564	0.289	0	0	Elmsan1
Pmp22	0	0.721904211443971	0.604	0.35	0	0	Pmp22
Hck	0	0.72151844047042	0.578	0.312	0	0	Hck
Smad7	0	0.716364689526092	0.564	0.33	0	0	Smad7
Dusp1	0	0.716006653253087	0.865	0.247	0	0	Dusp1
Fbxw11	0	0.707301550542303	0.622	0.357	0	0	Fbxw11
Nrbf2	0	0.692351076175026	0.655	0.281	0	0	Nrbf2
Bcl6	0	0.691770135563874	0.811	0.245	0	0	Bcl6
Ucp2	0	0.686407728368547	0.743	0.357	0	0	Ucp2
Cyfip1	0	0.646046421375545	0.734	0.377	0	0	Cyfip1
Irak2	0	0.644638288084922	0.706	0.346	0	0	Irak2
Pde3b	0	0.633200389393925	0.633	0.374	0	0	Pde3b
Marcks	0	0.630184338036406	0.789	0.418	0	0	Marcks
Blnk	0	0.610286750154024	0.57	0.36	0	0	Blnk
Marcksl1	0	0.600616363026338	0.884	0.214	0	0	Marcksl1
Glrp1	0	0.591704611579651	0.572	0.311	0	0	Glrp1
Herpud1	0	0.574940084593593	0.664	0.309	0	0	Herpud1
Lrrc8d	0	0.57311442849925	0.559	0.32	0	0	Lrrc8d
Icam1	0	0.567819064573044	0.703	0.186	0	0	Icam1
Chd2	0	0.547742077058579	0.59	0.357	0	0	Chd2
Actr3	0	0.544464984659026	0.68	0.387	0	0	Actr3
Rap1b	0	0.544039294132491	0.691	0.367	0	0	Rap1b
Dennd5a	0	0.534153848479759	0.563	0.358	0	0	Dennd5a
Retreg1	0	0.518981262344044	0.596	0.361	0	0	Retreg1
Ddx5	0	0.517266434595738	0.647	0.409	0	0	Ddx5
Gch1	0	0.513216393244506	0.487	0.207	0	0	Gch1
Baz1a	0	0.509217496438219	0.566	0.292	0	0	Baz1a
Adrb2	0	0.505519299766716	0.542	0.274	0	0	Adrb2
Cd53	0	0.463969202761332	0.675	0.372	0	0	Cd53
Vmp1	0	0.444667194553504	0.788	0.358	0	0	Vmp1
Nfkbia	0	0.442879892293622	0.876	0.286	0	0	Nfkbia
Dgkd	0	0.431859269536158	0.511	0.346	0	0	Dgkd
Irf2bp2	0	0.426997032519462	0.576	0.358	0	0	Irf2bp2
Traf3	0	0.406522196764333	0.554	0.304	0	0	Traf3
Cflar	0	0.401298775773594	0.596	0.363	0	0	Cflar
Gpr34	0	0.400724179004889	0.596	0.367	0	0	Gpr34
Ptbp3	0	0.386739155400182	0.558	0.366	0	0	Ptbp3
Clk1	0	0.371417366157008	0.628	0.365	0	0	Clk1
Usp9x	0	0.371358721378396	0.511	0.378	0	0	Usp9x
Sqstm1	0	0.369688269932947	0.714	0.267	0	0	Sqstm1
Grb2	0	0.365738399809229	0.57	0.372	0	0	Grb2
Aff4	0	0.35229233300744	0.661	0.373	0	0	Aff4
Ptpra	0	0.350382625719715	0.527	0.385	0	0	Ptpra
Kras	0	0.341115126455669	0.678	0.337	0	0	Kras
Lcp2	0	0.340766452052458	0.526	0.345	0	0	Lcp2
P2ry6	0	0.340406238339536	0.536	0.327	0	0	P2ry6
Rffl	0	0.323272018007226	0.555	0.312	0	0	Rffl
Agmo	0	0.319999007824655	0.601	0.361	0	0	Agmo
Fmnl3	0	0.314521743895789	0.511	0.346	0	0	Fmnl3
Eya4	0	0.302515001372115	0.45	0.292	0	0	Eya4
Rabgef1	0	0.280385791380874	0.736	0.318	0	0	Rabgef1
Atp6v1a	0	0.280084930592023	0.553	0.377	0	0	Atp6v1a
Tlr7	0	0.26841665609201	0.536	0.312	0	0	Tlr7
Aim2	0	0.264193717205864	0.556	0.339	0	0	Aim2
Erbin	0	0.255620910112097	0.663	0.365	0	0	Erbin
Exoc3l2	7.05093620171488e-306	0.937171188594034	0.44	0.18	2.11528086051446e-302	0	Exoc3l2
Nckap1l	2.91818606326012e-302	1.25239741547139	0.456	0.353	8.75455818978037e-299	0	Nckap1l
Ankrd12	6.88905399751376e-301	4.71509093424087	0.267	0.392	2.06671619925413e-297	0	Ankrd12
Chst8	9.54318573702462e-299	6.25174979855358	0.438	0.209	2.86295572110739e-295	0	Chst8
Rcan1	2.91267238649856e-297	3.85703817957762	0.417	0.252	8.73801715949567e-294	0	Rcan1
Tbxas1	2.59762828653501e-296	3.56458899921354	0.445	0.342	7.79288485960502e-293	0	Tbxas1
Il6st	6.34933050168551e-288	0.446251089850874	0.468	0.356	1.90479915050565e-284	0	Il6st
Sec24a	5.79349093554291e-282	3.32981287376703	0.472	0.31	1.73804728066287e-278	0	Sec24a
Tnfrsf21	1.18305787816253e-279	0.740175877253948	0.457	0.342	3.54917363448759e-276	0	Tnfrsf21
Rhoh	1.29268934419519e-266	1.15468741678949	0.454	0.319	3.87806803258557e-263	0	Rhoh
Fam102b	6.62302226875311e-264	1.64796745313286	0.461	0.332	1.98690668062593e-260	0	Fam102b
Osbpl11	6.35971624090582e-259	1.44518006214699	0.443	0.335	1.90791487227175e-255	0	Osbpl11
Npnt	3.27030097344009e-255	5.78265894966783	0.384	0.315	9.81090292032027e-252	0	Npnt
Ptms	6.99073288346697e-255	0.263058140723822	0.488	0.381	2.09721986504009e-251	0	Ptms
Rabep1	4.23317773453899e-249	4.60881251308237	0.296	0.409	1.2699533203617e-245	0	Rabep1
Map4	7.98724244028693e-248	1.04084344942995	0.475	0.361	2.39617273208608e-244	0	Map4
Ubn2	2.01572615904226e-247	5.98073983494018	0.284	0.413	6.04717847712678e-244	0	Ubn2
Atp2a2	4.93793741851697e-240	5.01361942421989	0.29	0.429	1.48138122555509e-236	0	Atp2a2
Tbc1d9	3.33316519330481e-220	3.69777760560961	0.492	0.328	9.99949557991442e-217	0	Tbc1d9
Tbc1d16	3.37928057516066e-220	0.433240591478438	0.425	0.332	1.0137841725482e-216	0	Tbc1d16
Nktr	8.03083143954184e-218	4.50709581644981	0.51	0.404	2.40924943186255e-214	0	Nktr
Cpeb4	6.91769841325392e-208	0.256842391600234	0.495	0.383	2.07530952397617e-204	0	Cpeb4
Ptpn9	4.24604179009164e-191	0.673206196272896	0.223	0.308	1.27381253702749e-187	0	Ptpn9
Lncpint	4.57909372974088e-189	0.582917351589689	0.469	0.385	1.37372811892226e-185	0	Lncpint
Kcnq1ot1	6.69399990123681e-178	2.87275583662568	0.255	0.344	2.00819997037104e-174	0	Kcnq1ot1
Itgb5	1.1954047493865e-175	0.473045229125819	0.449	0.406	3.5862142481595e-172	0	Itgb5
Cpd	2.30690361475818e-167	0.295102383686468	0.364	0.319	6.92071084427455e-164	0	Cpd
Ipmk	1.52897194786445e-164	1.16018815698923	0.261	0.287	4.58691584359336e-161	0	Ipmk
Epc1	1.48176785099411e-159	1.49495787720753	0.467	0.38	4.44530355298233e-156	0	Epc1
Ank	6.79673092439986e-153	2.42740838498173	0.174	0.255	2.03901927731996e-149	0	Ank
Cd180	1.4458141953448e-143	4.45249996055987	0.436	0.329	4.3374425860344e-140	0	Cd180
Slc43a2	1.0894283516155e-140	5.33062864301766	0.418	0.291	3.26828505484651e-137	0	Slc43a2
Gm12865	9.92697661037743e-136	2.85335431941323	0.335	0.158	2.97809298311323e-132	0	Gm12865
Aftph	3.59616291874501e-128	6.1434651340873	0.437	0.362	1.0788488756235e-124	0	Aftph
Rnf213	4.61554131967033e-125	0.606492637748207	0.24	0.257	1.3846623959011e-121	0	Rnf213
Elf1	7.93162491939068e-122	0.620796054571682	0.454	0.365	2.37948747581721e-118	0	Elf1
Extl3	5.6422750880037e-117	2.52448313964129	0.259	0.354	1.69268252640111e-113	0	Extl3
Wipf1	7.99727434191462e-103	1.77753081402643	0.309	0.342	2.39918230257439e-99	0	Wipf1
Ints6l	9.92411105809107e-95	1.00947044496676	0.252	0.333	2.97723331742732e-91	0	Ints6l
4930557K07Rik	1.15754849535599e-94	3.78110854829499	0.426	0.206	3.47264548606797e-91	0	4930557K07Rik
Fkbp5	1.87749298071791e-94	0.726255447517385	0.392	0.328	5.63247894215374e-91	0	Fkbp5
Pacs1	4.63196998024604e-94	7.15975584579006	0.401	0.341	1.38959099407381e-90	0	Pacs1
Ulk2	7.72334779654496e-93	2.74985472832838	0.304	0.378	2.31700433896349e-89	0	Ulk2
Nhs	5.26093575172347e-89	0.482329467064423	0.374	0.287	1.57828072551704e-85	0	Nhs
St5	8.25940952611567e-84	0.937575098485325	0.271	0.327	2.4778228578347e-80	0	St5
Itga6	4.33973636642877e-83	3.05481689445241	0.256	0.356	1.30192090992863e-79	0	Itga6
Hnrnpa2b1	9.06648471814895e-83	0.323735255304012	0.523	0.462	2.71994541544469e-79	0	Hnrnpa2b1
Osbpl8	1.79961675170517e-74	2.29658068581271	0.408	0.337	5.39885025511551e-71	0	Osbpl8
Crim1	1.00472215424927e-64	3.55841204608804	0.217	0.308	3.01416646274781e-61	0	Crim1
Gdf15	7.63888500068369e-60	2.75546926527404	0.333	0.129	2.29166550020511e-56	0	Gdf15
Vps13b	3.59728290137779e-53	0.277141652093149	0.338	0.385	1.07918487041334e-49	0	Vps13b
Tmx4	6.12056012617265e-53	2.35116127087874	0.441	0.348	1.8361680378518e-49	0	Tmx4
Pik3cb	3.29797069036038e-52	1.23984737609963	0.388	0.331	9.89391207108114e-49	0	Pik3cb
Peli1	1.22635015095453e-50	1.28506439123982	0.313	0.362	3.67905045286359e-47	0	Peli1
Chka	6.29448218164403e-48	1.75056896821385	0.422	0.313	1.88834465449321e-44	0	Chka
Cnot6l	4.33123183763833e-46	1.1794364085856	0.284	0.35	1.2993695512915e-42	0	Cnot6l
Map3k5	2.13605277735811e-44	0.719679693295907	0.405	0.318	6.40815833207434e-41	0	Map3k5
Serpine2	3.42856215056324e-43	0.599681279683175	0.373	0.41	1.02856864516897e-39	0	Serpine2
Rap1a	7.84296885444821e-43	0.829704278947566	0.44	0.4	2.35289065633446e-39	0	Rap1a
Gclc	1.37833312206899e-35	3.30517246378376	0.321	0.29	4.13499936620697e-32	0	Gclc
Enpp6	5.21464778200397e-34	1.50216671377596	0.331	0.142	1.56439433460119e-30	0	Enpp6
Bcl2l11	1.19804301597062e-33	1.42315941334542	0.372	0.269	3.59412904791185e-30	0	Bcl2l11
Slc38a6	9.35209789366572e-30	2.29483020735842	0.318	0.29	2.80562936809972e-26	0	Slc38a6
Arhgap25	1.36748839686147e-29	4.1555399869317	0.381	0.324	4.10246519058441e-26	0	Arhgap25
Slc44a4	3.03739645085888e-27	1.94300236616629	0.27	0.137	9.11218935257665e-24	0	Slc44a4
Atp7a	1.27228610600045e-26	0.749498975968413	0.384	0.336	3.81685831800136e-23	0	Atp7a
Ctnnd1	1.06988654723278e-22	4.90755641632729	0.391	0.366	3.20965964169835e-19	0	Ctnnd1
Wac	6.60755405198503e-17	1.48781515462176	0.383	0.418	1.98226621559551e-13	0	Wac
Gbe1	9.67009818470252e-17	1.89208305468546	0.219	0.263	2.90102945541076e-13	0	Gbe1
Nsa2	1.25331888285692e-16	0.717274597181368	0.381	0.376	3.75995664857077e-13	0	Nsa2
Ankrd55	3.96364891152836e-13	4.05266448278154	0.264	0.181	1.18909467345851e-09	0	Ankrd55
Rab31	1.2470160548665e-12	2.66836187532753	0.41	0.374	3.74104816459949e-09	0	Rab31
Gm29585	1.56016276015039e-11	1.42488183243528	0.366	0.161	4.68048828045116e-08	0	Gm29585
Srsf7	2.064485513359e-10	7.24240157634669	0.376	0.374	6.19345654007699e-07	0	Srsf7
St8sia6	4.24068507732263e-08	0.7099320299069	0.264	0.271	0.000127220552319679	0	St8sia6
Plau	1.35645877068641e-06	6.51810084778128	0.329	0.196	0.00406937631205923	0	Plau
Gls	8.274719014555e-05	0.830017752918774	0.368	0.352	0.24824157043665	0	Gls
Map3k3	0.000164274523463393	1.64361709657929	0.333	0.355	0.49282357039018	0	Map3k3
Lonrf3	0.000436208155998327	2.16692256635401	0.343	0.243	1	0	Lonrf3
Herc4	0.000923270332513543	0.807989346389405	0.355	0.332	1	0	Herc4
Cpeb2	0.00545915872849464	1.46019668125482	0.325	0.3	1	0	Cpeb2
Rasgrp3	0	7.09293766263471	0.621	0.335	0	1	Rasgrp3
Olfr111	0	4.42367510447508	0.631	0.249	0	1	Olfr111
Mir142hg	0	4.36926773484738	0.682	0.336	0	1	Mir142hg
Mapre2	0	4.18223604305449	0.518	0.334	0	1	Mapre2
Gpr183	0	3.86988845847072	0.55	0.297	0	1	Gpr183
Rhoh1	0	3.52899302503482	0.559	0.31	0	1	Rhoh
Ccrl21	0	3.51493503174823	0.618	0.273	0	1	Ccrl2
Hist1h2bc	0	3.44938313752112	0.561	0.288	0	1	Hist1h2bc
Fmnl31	0	3.37844053871148	0.512	0.349	0	1	Fmnl3
Rab311	0	3.20061596671269	0.535	0.362	0	1	Rab31
Sema4d	0	3.16039176014318	0.549	0.335	0	1	Sema4d
Slc15a31	0	3.03307985249223	0.567	0.299	0	1	Slc15a3
Crybb1	0	2.95558452109674	0.52	0.255	0	1	Crybb1
Cd300a	0	2.51498046744599	0.595	0.308	0	1	Cd300a
Hk2	0	2.50197643497394	0.529	0.313	0	1	Hk2
Nr4a11	0	2.44052827127414	0.573	0.295	0	1	Nr4a1
Slc23a2	0	2.32571562643172	0.49	0.345	0	1	Slc23a2
Gatm1	0	2.26192510211726	0.559	0.372	0	1	Gatm
Ly861	0	2.2534504218845	0.609	0.372	0	1	Ly86
Gusb1	0	2.18395152782675	0.508	0.348	0	1	Gusb
Csf3r	0	2.12618985982499	0.635	0.338	0	1	Csf3r
Cltc	0	2.04974225323776	0.559	0.358	0	1	Cltc
Fam102b1	0	2.03379966611421	0.579	0.322	0	1	Fam102b
Tgfb11	0	1.97114460046363	0.494	0.336	0	1	Tgfb1
A930007I19Rik	0	1.75918906537331	0.522	0.246	0	1	A930007I19Rik
Numb	0	1.67701123515584	0.584	0.34	0	1	Numb
St3gal6	0	1.56419840645803	0.534	0.355	0	1	St3gal6
Stambpl1	0	1.53970799832804	0.511	0.331	0	1	Stambpl1
Rin2	0	1.51214414231337	0.558	0.353	0	1	Rin2
Ints6l1	0	1.48365802980218	0.475	0.309	0	1	Ints6l
Hif1a	0	1.36468595365664	0.462	0.289	0	1	Hif1a
Tgfbr11	0	1.34832831148433	0.627	0.363	0	1	Tgfbr1
Gm2629	0	1.15118025750531	0.552	0.329	0	1	Gm2629
Whrn1	0	1.08655937195591	0.498	0.278	0	1	Whrn
Cx3cr1	0	1.08014193552903	0.802	0.411	0	1	Cx3cr1
Rcsd11	0	1.05898010474885	0.624	0.317	0	1	Rcsd1
Ncf11	0	1.04126387048837	0.648	0.28	0	1	Ncf1
Ifitm10	0	0.942196637811733	0.568	0.314	0	1	Ifitm10
Gpr341	0	0.929849524109171	0.666	0.364	0	1	Gpr34
Lgmn	0	0.91693791787941	0.823	0.433	0	1	Lgmn
Siglech	0	0.890483499233393	0.645	0.352	0	1	Siglech
Daglb	0	0.889476626213436	0.654	0.323	0	1	Daglb
Blnk1	0	0.878707477549368	0.648	0.355	0	1	Blnk
Ccl31	0	0.849535577065829	0.513	0.234	0	1	Ccl3
Ppp1r15a1	0	0.842678270454168	0.407	0.254	0	1	Ppp1r15a
Arl4c1	0	0.831153744986492	0.774	0.372	0	1	Arl4c
Dgkd1	0	0.813637993721718	0.669	0.332	0	1	Dgkd
Cd831	0	0.780449517095287	0.79	0.31	0	1	Cd83
Tent5c	0	0.768684684666359	0.542	0.293	0	1	Tent5c
Slco2b1	0	0.714652902753263	0.564	0.354	0	1	Slco2b1
Inpp5d	0	0.694380471964935	0.713	0.377	0	1	Inpp5d
Gm10790	0	0.694015929627875	0.54	0.331	0	1	Gm10790
Nsa21	0	0.679184627401048	0.49	0.365	0	1	Nsa2
Gm32036	0	0.675210606920874	0.503	0.292	0	1	Gm32036
Tubgcp5	0	0.668959103811537	0.478	0.32	0	1	Tubgcp5
Mgat4a1	0	0.66880318641767	0.681	0.37	0	1	Mgat4a
Ccr6	0	0.630946317528642	0.597	0.326	0	1	Ccr6
Snx24	0	0.603001728083025	0.653	0.326	0	1	Snx24
Snx5	0	0.595611525966251	0.594	0.371	0	1	Snx5
Selplg	0	0.592473704913113	0.662	0.368	0	1	Selplg
Epb41l2	0	0.57364576162165	0.722	0.397	0	1	Epb41l2
Smad71	0	0.559613076723608	0.599	0.331	0	1	Smad7
Cd274	0	0.557626180224375	0.401	0.198	0	1	Cd274
Tmem119	0	0.547360626739072	0.675	0.346	0	1	Tmem119
Abhd12	0	0.540717498652893	0.556	0.368	0	1	Abhd12
Gns	0	0.529736679396672	0.676	0.375	0	1	Gns
Pmp221	0	0.519525312745786	0.54	0.361	0	1	Pmp22
Mertk	0	0.502185960668877	0.683	0.385	0	1	Mertk
Bin11	0	0.496644968599999	0.6	0.372	0	1	Bin1
Havcr2	0	0.495952503346248	0.602	0.363	0	1	Havcr2
Itgam	0	0.490237151578864	0.672	0.375	0	1	Itgam
Hpgds	0	0.46952232546507	0.647	0.369	0	1	Hpgds
Dip2b	0	0.453609422405484	0.596	0.378	0	1	Dip2b
Vsir	0	0.445833584715227	0.67	0.372	0	1	Vsir
Plekho21	0	0.44212566404933	0.475	0.281	0	1	Plekho2
Dapp11	0	0.441432917721253	0.501	0.304	0	1	Dapp1
E230029C05Rik1	0	0.439847432797769	0.581	0.352	0	1	E230029C05Rik
Csf1r	0	0.436850148491884	0.752	0.425	0	1	Csf1r
Ltc4s	0	0.431075229974462	0.627	0.327	0	1	Ltc4s
Map4k4	0	0.420543552957456	0.603	0.381	0	1	Map4k4
P2ry13	0	0.415465011085408	0.594	0.331	0	1	P2ry13
Srgap2	0	0.410595717200916	0.6	0.37	0	1	Srgap2
Otulinl	0	0.404315890033026	0.62	0.348	0	1	Otulinl
Smap2	0	0.403524997567708	0.599	0.361	0	1	Smap2
Zeb2os1	0	0.397864070459898	0.545	0.321	0	1	Zeb2os
Rnase4	0	0.395298404718413	0.647	0.365	0	1	Rnase4
Mtdh	0	0.392991575698552	0.642	0.389	0	1	Mtdh
Mylip1	0	0.39213877766776	0.537	0.362	0	1	Mylip
Fam49b	0	0.391247603654081	0.665	0.379	0	1	Fam49b
Tlr71	0	0.372564071506634	0.53	0.317	0	1	Tlr7
Gdpd3	0	0.368197563332213	0.536	0.334	0	1	Gdpd3
Itgb51	0	0.367875593678805	0.671	0.384	0	1	Itgb5
Capn3	0	0.365144907685234	0.49	0.312	0	1	Capn3
Il6st1	0	0.363845073096192	0.538	0.351	0	1	Il6st
Nek7	0	0.359648054026709	0.525	0.366	0	1	Nek7
Lpcat2	0	0.349519857924779	0.673	0.39	0	1	Lpcat2
Rab7b	0	0.347373527026048	0.317	0.222	0	1	Rab7b
Ubl3	0	0.34524603397782	0.577	0.346	0	1	Ubl3
Rgs10	0	0.343806214856887	0.688	0.375	0	1	Rgs10
Cttnbp2nl	0	0.339663670990897	0.515	0.372	0	1	Cttnbp2nl
Retreg11	0	0.338252163136562	0.576	0.367	0	1	Retreg1
Ptpra1	0	0.333091486479177	0.662	0.374	0	1	Ptpra
Cerk	0	0.330071608745874	0.57	0.348	0	1	Cerk
Osbpl111	0	0.329676344985616	0.475	0.333	0	1	Osbpl11
Cyfip11	0	0.329539990216606	0.646	0.392	0	1	Cyfip1
Sh3glb1	0	0.311375841884847	0.586	0.372	0	1	Sh3glb1
Cd531	0	0.304937966298615	0.62	0.383	0	1	Cd53
Cd33	0	0.303808795279	0.586	0.334	0	1	Cd33
Pou2f2	0	0.295709007014937	0.58	0.352	0	1	Pou2f2
Ccr51	0	0.2923367603746	0.626	0.332	0	1	Ccr5
Abi3	0	0.289846207244286	0.569	0.341	0	1	Abi3
Abca9	0	0.281914497558279	0.615	0.351	0	1	Abca9
Mef2c1	0	0.281779540511428	0.604	0.383	0	1	Mef2c
Tnfrsf11a	0	0.280196666876788	0.479	0.304	0	1	Tnfrsf11a
Snx18	0	0.278575022898627	0.531	0.357	0	1	Snx18
Lrp1	0	0.277737070485717	0.646	0.39	0	1	Lrp1
Ophn1	0	0.273840294118705	0.563	0.359	0	1	Ophn1
Laptm5	0	0.270635549546457	0.723	0.426	0	1	Laptm5
Golm1	0	0.269975332414756	0.607	0.37	0	1	Golm1
Irf2bp21	0	0.268039129779369	0.543	0.366	0	1	Irf2bp2
Man2b1	0	0.26786458091164	0.613	0.385	0	1	Man2b1
Sh3kbp1	0	0.266840379949221	0.55	0.371	0	1	Sh3kbp1
Tmem135	0	0.259273542073943	0.58	0.373	0	1	Tmem135
Fcgr3	0	0.25339304694109	0.586	0.371	0	1	Fcgr3
Tgfbr2	0	0.252933466926024	0.547	0.375	0	1	Tgfbr2
Gm427431	0	0.252227378122925	0.489	0.224	0	1	Gm42743
Unc93b1	0	0.25114301528745	0.621	0.4	0	1	Unc93b1
Pld4	0	0.251088637640621	0.561	0.357	0	1	Pld4
Tbxas11	1.45607299594393e-270	0.710776017407428	0.464	0.342	4.36821898783179e-267	1	Tbxas1
Cdc37l1	4.18074560222763e-257	1.69663871110969	0.295	0.409	1.25422368066829e-253	1	Cdc37l1
Nuak1	3.22800105947123e-245	0.357855471405288	0.459	0.305	9.68400317841368e-242	1	Nuak1
Ncf2	6.91778454935594e-235	2.22165264465369	0.474	0.324	2.07533536480678e-231	1	Ncf2
Garnl3	3.56624809047537e-229	1.39189625425449	0.469	0.301	1.06987442714261e-225	1	Garnl3
Nr6a1os	1.96082986043699e-227	3.68337523468391	0.435	0.287	5.88248958131096e-224	1	Nr6a1os
Map3k31	7.69167360633715e-227	1.79492329041259	0.469	0.34	2.30750208190114e-223	1	Map3k3
Mxd1	2.7201997417185e-221	6.63871999966421	0.372	0.22	8.16059922515551e-218	1	Mxd1
Efnb21	2.16470338160896e-208	1.66719344426144	0.384	0.241	6.49411014482688e-205	1	Efnb2
Ncoa3	1.51147853958219e-187	3.2896091099678	0.454	0.346	4.53443561874657e-184	1	Ncoa3
Sqstm11	3.45182541843409e-170	1.10040072381835	0.39	0.309	1.03554762553023e-166	1	Sqstm1
Rcan11	4.84737252231473e-162	0.984735439368773	0.397	0.257	1.45421175669442e-158	1	Rcan1
Arhgap12	2.48007472140491e-132	2.12738284515934	0.481	0.372	7.44022416421472e-129	1	Arhgap12
E330020D12Rik	8.76455755983873e-126	2.75966042246532	0.356	0.211	2.62936726795162e-122	1	E330020D12Rik
Ipmk1	9.61254151720692e-117	0.563454672169756	0.389	0.274	2.88376245516208e-113	1	Ipmk
Wdr26	4.69299575327643e-103	1.38013447634609	0.462	0.389	1.40789872598293e-99	1	Wdr26
Hist1h1d	1.39167790601927e-90	3.84373404735628	0.463	0.209	4.17503371805781e-87	1	Hist1h1d
4930417O13Rik	5.8977251100869e-87	1.94706627842699	0.293	0.125	1.76931753302607e-83	1	4930417O13Rik
P4ha1	2.95968316797082e-80	1.48318398598212	0.405	0.349	8.87904950391247e-77	1	P4ha1
Wipf11	5.92098559301619e-79	0.382004774986694	0.421	0.33	1.77629567790486e-75	1	Wipf1
Dag1	8.88785776530588e-75	2.10978985143516	0.275	0.342	2.66635732959176e-71	1	Dag1
Rere	2.77434423794522e-67	8.50598144074793	0.471	0.409	8.32303271383567e-64	1	Rere
St8sia61	2.71067939929378e-63	1.46191050571073	0.267	0.27	8.13203819788134e-60	1	St8sia6
Tsc22d21	1.32057770129223e-57	1.95504301613957	0.414	0.348	3.9617331038767e-54	1	Tsc22d2
Sall3	5.38053969445829e-53	0.851702572396746	0.416	0.284	1.61416190833749e-49	1	Sall3
Tmx41	2.59254246103908e-42	0.780201028583418	0.328	0.362	7.77762738311724e-39	1	Tmx4
Alkbh5	1.0879853151247e-40	1.77126431444581	0.333	0.276	3.2639559453741e-37	1	Alkbh5
Lonrf31	1.74638616608677e-36	1.92776524688708	0.33	0.247	5.23915849826031e-33	1	Lonrf3
St51	1.97778475941162e-36	3.80309218133635	0.332	0.32	5.93335427823486e-33	1	St5
Tbc1d91	3.58536880395639e-36	1.61086839958818	0.432	0.337	1.07561064118692e-32	1	Tbc1d9
Wls	2.49277525889084e-32	0.252623722407038	0.417	0.384	7.47832577667252e-29	1	Wls
Cass4	5.76954807426871e-26	1.90156417122765	0.343	0.214	1.73086442228061e-22	1	Cass4
Nhs1	4.24910214835986e-25	1.09562213275203	0.369	0.29	1.27473064450796e-21	1	Nhs
Itga61	2.20516114926617e-21	0.61923533856083	0.362	0.343	6.61548344779851e-18	1	Itga6
Top11	5.65632419244878e-21	0.674967005908959	0.437	0.414	1.69689725773463e-17	1	Top1
Stat3	7.53786053534786e-20	4.58297301296175	0.388	0.36	2.26135816060436e-16	1	Stat3
Arf41	3.97205241515836e-18	1.51987896086333	0.417	0.402	1.19161572454751e-14	1	Arf4
Fbxl17	5.52145429300911e-17	1.97031411234536	0.43	0.402	1.65643628790273e-13	1	Fbxl17
Fhad11	2.50478813089624e-16	0.524648825688578	0.361	0.276	7.51436439268871e-13	1	Fhad1
Slc3a2	1.06156538484087e-09	2.613025765406	0.341	0.35	3.1846961545226e-06	1	Slc3a2
Ankrd17	3.46487153140566e-08	2.60945674265871	0.414	0.39	0.00010394614594217	1	Ankrd17
Nme2	9.8607376792095e-07	0.315801430575211	0.348	0.406	0.00295822130376285	1	Nme2
Gm13201	2.42009191963046e-05	0.785756555135785	0.31	0.186	0.0726027575889137	1	Gm13201
Fmo2	0	11.2172956438096	0.751	0.022	0	2	Fmo2
Col6a6	0	10.7781459291657	0.359	0.038	0	2	Col6a6
Slc16a1	0	9.90826913572286	0.892	0.07	0	2	Slc16a1
Gm5127	0	9.80683748285996	0.328	0.074	0	2	Gm5127
Ctla2a	0	9.66834026179536	0.963	0.04	0	2	Ctla2a
Ndrg1	0	9.44249655131969	0.902	0.056	0	2	Ndrg1
Car4	0	9.29407065754961	0.875	0.046	0	2	Car4
AU021092	0	8.6679754165399	0.7	0.035	0	2	AU021092
Net1	0	8.54567519658718	0.926	0.066	0	2	Net1
Erg	0	8.51184335425145	0.786	0.047	0	2	Erg
Pltp	0	8.47176640188815	0.993	0.071	0	2	Pltp
Slc38a5	0	8.07071929618695	0.641	0.012	0	2	Slc38a5
Tbx3	0	7.96165967447718	0.546	0.061	0	2	Tbx3
Polk	0	7.88577088353498	0.768	0.149	0	2	Polk
Vwa1	0	7.78764342958086	0.731	0.064	0	2	Vwa1
Hmgcs2	0	7.53613996536315	0.747	0.052	0	2	Hmgcs2
Lef1	0	7.41666197443303	0.905	0.066	0	2	Lef1
Apcdd1	0	7.35456876803692	0.843	0.073	0	2	Apcdd1
Pglyrp1	0	7.32692868884307	0.963	0.046	0	2	Pglyrp1
Clec2d	0	7.28745863296333	0.881	0.119	0	2	Clec2d
Hmcn1	0	7.28148457472563	0.874	0.04	0	2	Hmcn1
Ramp2	0	7.18413613169272	0.974	0.061	0	2	Ramp2
Vwf	0	7.07110209547627	0.839	0.059	0	2	Vwf
AW112010	0	6.87566923468042	0.605	0.182	0	2	AW112010
Slc7a5	0	6.75965904680153	0.984	0.083	0	2	Slc7a5
Rasip1	0	6.75386368578025	0.687	0.048	0	2	Rasip1
Ddc	0	6.72434386108358	0.797	0.041	0	2	Ddc
Hip1	0	6.65971573644921	0.88	0.171	0	2	Hip1
Itm2a	0	6.65832726970204	0.991	0.047	0	2	Itm2a
Adgrg6	0	6.55752020450905	0.352	0.068	0	2	Adgrg6
Bsg	0	6.48157258931979	0.997	0.092	0	2	Bsg
Grrp1	0	6.36341569408686	0.687	0.043	0	2	Grrp1
Egfl7	0	6.32896915439421	0.983	0.052	0	2	Egfl7
Spock2	0	6.31894353105474	0.978	0.061	0	2	Spock2
Specc1	0	6.09316622503258	0.007	0.408	0	2	Specc1
Itih5	0	6.08626627666585	0.981	0.062	0	2	Itih5
Dipk2b	0	6.00323126042039	0.699	0.033	0	2	Dipk2b
Gimap6	0	5.98283062086406	0.731	0.184	0	2	Gimap6
Mcf2l	0	5.91090989717009	0.789	0.08	0	2	Mcf2l
Ppp1r2	0	5.90617910355437	0.826	0.304	0	2	Ppp1r2
Cyyr1	0	5.87505644156022	0.808	0.046	0	2	Cyyr1
Wfdc1	0	5.7658028813123	0.874	0.046	0	2	Wfdc1
Tek	0	5.70356393544612	0.858	0.049	0	2	Tek
Crip2	0	5.64213610442858	0.944	0.121	0	2	Crip2
Slc39a10	0	5.62238180844172	0.964	0.102	0	2	Slc39a10
Akap12	0	5.48178283856852	0.765	0.086	0	2	Akap12
Abcg2	0	5.4715656086609	0.978	0.093	0	2	Abcg2
Prom1	0	5.44994272269807	0.924	0.05	0	2	Prom1
Esam	0	5.44602366706559	0.915	0.074	0	2	Esam
Ablim1	0	5.42838602158551	0.984	0.078	0	2	Ablim1
Nostrin	0	5.4138772927349	0.919	0.063	0	2	Nostrin
Ccdc85a	0	5.39766109771986	0.931	0.102	0	2	Ccdc85a
Ly6e	0	5.37905016008757	0.912	0.249	0	2	Ly6e
Sptbn1	0	5.3789215163635	0.991	0.117	0	2	Sptbn1
Degs2	0	5.37748406928713	0.788	0.111	0	2	Degs2
Mfsd2a	0	5.30751106886777	0.606	0.076	0	2	Mfsd2a
Cldn5	0	5.30413113905728	0.999	0.05	0	2	Cldn5
Mecom	0	5.30306850355002	0.939	0.056	0	2	Mecom
Abcb1a	0	5.28398215424656	0.98	0.052	0	2	Abcb1a
Plat	0	5.2193591826151	0.84	0.103	0	2	Plat
Fnbp1l	0	5.13909119103705	0.951	0.182	0	2	Fnbp1l
Tmeff1	0	5.07297755731831	0.663	0.103	0	2	Tmeff1
Gata2	0	5.06093309297182	0.735	0.044	0	2	Gata2
Paqr5	0	5.05309525408837	0.939	0.056	0	2	Paqr5
Sema7a	0	4.99714357648503	0.834	0.054	0	2	Sema7a
Cd59a	0	4.96388383927831	0.975	0.105	0	2	Cd59a
C130074G19Rik	0	4.93832021361257	0.632	0.043	0	2	C130074G19Rik
Ly6c1	0	4.91987899606107	0.99	0.052	0	2	Ly6c1
Thsd1	0	4.8872831533629	0.692	0.052	0	2	Thsd1
Slco1a4	0	4.87118877528244	0.998	0.05	0	2	Slco1a4
Tspan13	0	4.75956089107682	0.902	0.187	0	2	Tspan13
Csgalnact1	0	4.73102593611208	0.831	0.125	0	2	Csgalnact1
Foxq1	0	4.71482109850048	0.884	0.046	0	2	Foxq1
Pmaip1	0	4.69082949998891	0.811	0.203	0	2	Pmaip1
Slfn5	0	4.62927763947886	0.708	0.106	0	2	Slfn5
Tmem204	0	4.57055427033716	0.719	0.136	0	2	Tmem204
Plscr4	0	4.5509380693454	0.672	0.093	0	2	Plscr4
Maoa	0	4.54449941703465	0.887	0.095	0	2	Maoa
Cxcl12	0	4.53464248121021	0.826	0.056	0	2	Cxcl12
Abhd2	0	4.52379960305257	0.842	0.165	0	2	Abhd2
Kank3	0	4.49682219017059	0.92	0.064	0	2	Kank3
Flt1	0	4.49522385430498	0.999	0.055	0	2	Flt1
Rasal2	0	4.48035499620343	0.919	0.259	0	2	Rasal2
Gpcpd1	0	4.47002543240808	0.968	0.154	0	2	Gpcpd1
Tmtc2	0	4.41340518586497	0.819	0.145	0	2	Tmtc2
Ptprr	0	4.40803857096487	0.554	0.064	0	2	Ptprr
Slc1a1	0	4.34626388934735	0.722	0.075	0	2	Slc1a1
Ptprb	0	4.32508122199551	0.981	0.051	0	2	Ptprb
Ly6a	0	4.32421468566823	0.985	0.057	0	2	Ly6a
Plcb4	0	4.21354481345462	0.89	0.252	0	2	Plcb4
Arl4a	0	4.19886841389594	0.934	0.113	0	2	Arl4a
Golim4	0	4.18116919520355	0.925	0.155	0	2	Golim4
Slc19a3	0	4.16445749232378	0.588	0.036	0	2	Slc19a3
Adipor2	0	4.1522433090885	0.893	0.208	0	2	Adipor2
Tjp1	0	4.14956860615605	0.974	0.164	0	2	Tjp1
Mpzl1	0	4.05574013661746	0.823	0.113	0	2	Mpzl1
Grb14	0	4.04632185648063	0.69	0.073	0	2	Grb14
AY036118	0	4.01200512758762	0.953	0.17	0	2	AY036118
Mcc	0	3.96141231571143	0.784	0.128	0	2	Mcc
Synm	0	3.94980763653737	0.715	0.078	0	2	Synm
Eng	0	3.87317517107268	0.906	0.127	0	2	Eng
Lsr	0	3.82579307029504	0.668	0.063	0	2	Lsr
Tmem252	0	3.81439735437628	0.606	0.036	0	2	Tmem252
Icam2	0	3.78241897990743	0.647	0.042	0	2	Icam2
Fcgrt	0	3.77726942528454	0.83	0.229	0	2	Fcgrt
Mmrn2	0	3.77075521172936	0.564	0.039	0	2	Mmrn2
Sox18	0	3.75213598572333	0.76	0.04	0	2	Sox18
Slc22a8	0	3.73602368896092	0.743	0.066	0	2	Slc22a8
Parvb	0	3.7278533974776	0.648	0.241	0	2	Parvb
Hspa12b	0	3.68592753274334	0.66	0.042	0	2	Hspa12b
Afdn	0	3.68473643439581	0.839	0.209	0	2	Afdn
Ocln	0	3.68399452541451	0.852	0.075	0	2	Ocln
Cavin2	0	3.65637751978694	0.865	0.055	0	2	Cavin2
Acer2	0	3.62812048018603	0.816	0.055	0	2	Acer2
Rassf9	0	3.62797106651057	0.684	0.051	0	2	Rassf9
Pllp	0	3.62197652821891	0.649	0.06	0	2	Pllp
Ushbp1	0	3.59597216179069	0.642	0.038	0	2	Ushbp1
Id3	0	3.59404517855032	0.948	0.147	0	2	Id3
4931406P16Rik	0	3.5811011491788	0.89	0.208	0	2	4931406P16Rik
Grasp	0	3.57950871961617	0.812	0.144	0	2	Grasp
Pim3	0	3.56307169405578	0.902	0.15	0	2	Pim3
Mrtfb	0	3.52235444104319	0.912	0.184	0	2	Mrtfb
Cdh5	0	3.51145462014361	0.827	0.052	0	2	Cdh5
Ccdc85b	0	3.487104086323	0.855	0.203	0	2	Ccdc85b
Sptan1	0	3.47033197054102	0.803	0.265	0	2	Sptan1
Ccn2	0	3.43804066412751	0.832	0.055	0	2	Ccn2
Edn1	0	3.42946359077717	0.522	0.061	0	2	Edn1
Cav2	0	3.42834454468086	0.628	0.085	0	2	Cav2
Acvrl1	0	3.41261723385542	0.827	0.161	0	2	Acvrl1
Tfrc	0	3.40936682605134	0.825	0.088	0	2	Tfrc
Aqp11	0	3.37132109295667	0.709	0.096	0	2	Aqp11
Ism1	0	3.30596876193144	0.601	0.038	0	2	Ism1
Clec14a	0	3.2583845054061	0.683	0.041	0	2	Clec14a
Adgrl4	0	3.24282723851415	0.98	0.052	0	2	Adgrl4
Nkd1	0	3.24036586328379	0.554	0.082	0	2	Nkd1
A630014C17Rik	0	3.23882279347049	0.671	0.107	0	2	A630014C17Rik
Cd200	0	3.21021401060118	0.567	0.107	0	2	Cd200
BC028528	0	3.20929301215097	0.746	0.252	0	2	BC028528
Fgd5	0	3.20253311328871	0.647	0.042	0	2	Fgd5
Rundc3b	0	3.15862727954807	0.876	0.075	0	2	Rundc3b
Pir	0	3.13706541791687	0.828	0.077	0	2	Pir
Bmpr2	0	3.11852388018449	0.893	0.246	0	2	Bmpr2
Slc30a1	0	3.11844842366246	0.76	0.138	0	2	Slc30a1
Dab2ip	0	3.10574140438395	0.892	0.145	0	2	Dab2ip
Palm	0	3.08372593836382	0.659	0.128	0	2	Palm
Stxbp6	0	3.02502811450344	0.798	0.114	0	2	Stxbp6
Grb10	0	2.99693586017675	0.788	0.092	0	2	Grb10
Rpl38	0	2.99643105762171	0.908	0.305	0	2	Rpl38
Ahnak	0	2.98963840192761	0.885	0.088	0	2	Ahnak
Id1	0	2.97475621963278	0.921	0.075	0	2	Id1
Ccdc141	0	2.96308304961893	0.981	0.104	0	2	Ccdc141
Myl12b	0	2.95014465339819	0.889	0.268	0	2	Myl12b
Tsc22d1	0	2.94722942801192	0.96	0.143	0	2	Tsc22d1
Ece1	0	2.9376937248357	0.821	0.142	0	2	Ece1
Slc6a6	0	2.90427598128203	0.808	0.134	0	2	Slc6a6
Rhobtb1	0	2.89335030353296	0.718	0.25	0	2	Rhobtb1
Ddit4	0	2.87513174072543	0.779	0.123	0	2	Ddit4
Elovl7	0	2.85223191743721	0.761	0.084	0	2	Elovl7
Snrk	0	2.84739346847982	0.793	0.234	0	2	Snrk
Tsc22d3	0	2.83946078083511	0.835	0.263	0	2	Tsc22d3
Arhgap31	0	2.7956731482859	0.928	0.126	0	2	Arhgap31
Lrp8	0	2.74948430474068	0.638	0.101	0	2	Lrp8
Pcmtd1	0	2.72484912815071	0.869	0.27	0	2	Pcmtd1
Lims2	0	2.72471713743762	0.763	0.058	0	2	Lims2
Alas1	0	2.71915626828317	0.694	0.286	0	2	Alas1
Slc38a3	0	2.69077234455598	0.761	0.114	0	2	Slc38a3
S100a13	0	2.6821590870195	0.806	0.229	0	2	S100a13
Pde2a	0	2.67572697404078	0.762	0.18	0	2	Pde2a
Layn	0	2.6606210429357	0.643	0.14	0	2	Layn
Ier31	0	2.65957225740305	0.467	0.281	0	2	Ier3
Uaca	0	2.65588473913052	0.722	0.102	0	2	Uaca
Esyt2	0	2.65468712809739	0.899	0.197	0	2	Esyt2
Tm4sf1	0	2.64092912611538	0.801	0.085	0	2	Tm4sf1
Usp53	0	2.61648983523926	0.693	0.139	0	2	Usp53
Cgnl1	0	2.58390872202357	0.598	0.077	0	2	Cgnl1
Zhx3	0	2.53071044875629	0.743	0.251	0	2	Zhx3
Pde7b	0	2.48639303335372	0.717	0.157	0	2	Pde7b
Adgrf5	0	2.46329461645149	0.972	0.053	0	2	Adgrf5
Ttll7	0	2.44990129189435	0.932	0.126	0	2	Ttll7
Ctnnb1	0	2.44126668076937	0.826	0.269	0	2	Ctnnb1
Ppfibp1	0	2.41029663561262	0.856	0.199	0	2	Ppfibp1
Osbpl1a	0	2.38286124845877	0.744	0.298	0	2	Osbpl1a
Gnai2	0	2.38043519213331	0.841	0.322	0	2	Gnai2
Fzd6	0	2.35551935170799	0.736	0.075	0	2	Fzd6
Ralgapa1	0	2.33209865124286	0.733	0.336	0	2	Ralgapa1
Anxa2	0	2.32358902030945	0.663	0.112	0	2	Anxa2
Clic5	0	2.31227221901396	0.768	0.044	0	2	Clic5
Gadd45g	0	2.30326329810158	0.444	0.193	0	2	Gadd45g
Myl12a	0	2.303001875592	0.827	0.277	0	2	Myl12a
Rdx	0	2.29368942648773	0.742	0.328	0	2	Rdx
Tgfbr3	0	2.26532067019553	0.727	0.119	0	2	Tgfbr3
Slc7a1	0	2.23270096174373	0.861	0.132	0	2	Slc7a1
Cd34	0	2.23208217273875	0.758	0.27	0	2	Cd34
Sik1	0	2.22915462644493	0.825	0.182	0	2	Sik1
Ifnar1	0	2.19749211010225	0.677	0.286	0	2	Ifnar1
Cast	0	2.18740812044945	0.709	0.226	0	2	Cast
Slc2a1	0	2.13770804420916	0.994	0.067	0	2	Slc2a1
Sema6a	0	2.13397363013715	0.747	0.083	0	2	Sema6a
Rras	0	2.12957583889897	0.669	0.166	0	2	Rras
Atox1	0	2.08885877593114	0.814	0.317	0	2	Atox1
Tnfrsf19	0	2.08562400162752	0.642	0.131	0	2	Tnfrsf19
Klf2	0	2.0702943359548	0.918	0.164	0	2	Klf2
1810037I17Rik	0	2.03781248287561	0.761	0.287	0	2	1810037I17Rik
Aldh2	0	2.02257931758539	0.854	0.252	0	2	Aldh2
Insr	0	2.01448639147906	0.76	0.284	0	2	Insr
Slc9a3r2	0	1.98285336534969	0.774	0.07	0	2	Slc9a3r2
Slc3a21	0	1.93727956195666	0.903	0.301	0	2	Slc3a2
Pdgfd	0	1.93286171117434	0.76	0.091	0	2	Pdgfd
Aplp2	0	1.93055175385675	0.827	0.32	0	2	Aplp2
Sec62	0	1.90759553653657	0.849	0.354	0	2	Sec62
Sema3c	0	1.8740987047347	0.947	0.06	0	2	Sema3c
Arl2bp	0	1.87038204043293	0.68	0.172	0	2	Arl2bp
Apold1	0	1.85839757070728	0.602	0.085	0	2	Apold1
Sypl	0	1.85709280398408	0.79	0.296	0	2	Sypl
Agfg1	0	1.84457284970206	0.638	0.289	0	2	Agfg1
Ralbp1	0	1.83032960126182	0.678	0.349	0	2	Ralbp1
Myo10	0	1.79342375485196	0.828	0.17	0	2	Myo10
Ctnna1	0	1.7885732770977	0.749	0.297	0	2	Ctnna1
Nxn	0	1.7810941419604	0.744	0.161	0	2	Nxn
Pik3c2a	0	1.76651214725901	0.604	0.361	0	2	Pik3c2a
Sos1	0	1.76464734304657	0.577	0.272	0	2	Sos1
Ranbp9	0	1.76282144562306	0.623	0.327	0	2	Ranbp9
Dynll1	0	1.72731418773431	0.817	0.311	0	2	Dynll1
Magi3	0	1.72676534415522	0.582	0.295	0	2	Magi3
Wwc2	0	1.71203571704714	0.761	0.278	0	2	Wwc2
Rab11a	0	1.7003427883069	0.691	0.334	0	2	Rab11a
B3gnt2	0	1.69640839512022	0.632	0.294	0	2	B3gnt2
Col4a1	0	1.66241841378226	0.785	0.087	0	2	Col4a1
Ndufa7	0	1.64625293900887	0.861	0.317	0	2	Ndufa7
Dnm3	0	1.63040301912352	0.899	0.122	0	2	Dnm3
Ubb	0	1.60279856454196	0.962	0.308	0	2	Ubb
9330175M20Rik	0	1.57895788964736	0.509	0.044	0	2	9330175M20Rik
Rabac1	0	1.56427597364052	0.875	0.335	0	2	Rabac1
Wwtr1	0	1.55464367876804	0.759	0.146	0	2	Wwtr1
Nckap1	0	1.54988471324465	0.703	0.212	0	2	Nckap1
Klf13	0	1.54316144542266	0.751	0.31	0	2	Klf13
Ptprg	0	1.53894051814179	0.977	0.098	0	2	Ptprg
Lrrc8c	0	1.52919848818032	0.626	0.234	0	2	Lrrc8c
Cd2ap	0	1.49447453091831	0.837	0.246	0	2	Cd2ap
Gnb4	0	1.49172267314221	0.63	0.219	0	2	Gnb4
Cnbp	0	1.49115254011374	0.819	0.342	0	2	Cnbp
Arhgef12	0	1.48169106823528	0.756	0.345	0	2	Arhgef12
Rapgef4	0	1.47532754449276	0.643	0.114	0	2	Rapgef4
Slco1c1	0	1.47123319684007	0.983	0.101	0	2	Slco1c1
Rgcc	0	1.47045875812886	0.776	0.12	0	2	Rgcc
Klf7	0	1.4647272234818	0.739	0.352	0	2	Klf7
Chmp2a	0	1.46424131662882	0.743	0.342	0	2	Chmp2a
Ebf1	0	1.45953441350809	0.908	0.094	0	2	Ebf1
Pomp	0	1.44208602442446	0.703	0.33	0	2	Pomp
Klhl5	0	1.42437258522134	0.633	0.285	0	2	Klhl5
Hspb1	0	1.41791838401371	0.859	0.08	0	2	Hspb1
Lmo2	0	1.40839664368088	0.609	0.323	0	2	Lmo2
Cox6a1	0	1.38998217943914	0.692	0.368	0	2	Cox6a1
Tmtc1	0	1.38734141273888	0.814	0.1	0	2	Tmtc1
Nebl	0	1.38056669173398	0.947	0.137	0	2	Nebl
Pkp4	0	1.37591324940005	0.857	0.248	0	2	Pkp4
Col4a3bp	0	1.37133343378467	0.914	0.176	0	2	Col4a3bp
Snx3	0	1.35010759901853	0.719	0.357	0	2	Snx3
St3gal61	0	1.34020934848323	0.804	0.334	0	2	St3gal6
Anxa3	0	1.33270689596418	0.678	0.312	0	2	Anxa3
Bnip3l	0	1.33249717676534	0.737	0.314	0	2	Bnip3l
Fut8	0	1.32973987313952	0.589	0.304	0	2	Fut8
Eif1	0	1.32547447365421	0.885	0.349	0	2	Eif1
Pcdh11x	0	1.32259187458499	0.462	0.124	0	2	Pcdh11x
2210408I21Rik	0	1.32205173124089	0.138	0.352	0	2	2210408I21Rik
Kif5b	0	1.31784066959705	0.72	0.356	0	2	Kif5b
Psma7	0	1.31023275055282	0.713	0.351	0	2	Psma7
Mier1	0	1.30802957971285	0.653	0.334	0	2	Mier1
Klf9	0	1.30536408853249	0.876	0.203	0	2	Klf9
Serpinb6a	0	1.29765784653386	0.725	0.301	0	2	Serpinb6a
Mat2a	0	1.29327564905961	0.538	0.363	0	2	Mat2a
mt-Nd2	0	1.27917426192273	0.828	0.423	0	2	mt-Nd2
Luzp1	0	1.27506410738499	0.875	0.244	0	2	Luzp1
Jcad	0	1.25372845418619	0.872	0.057	0	2	Jcad
Tmod3	0	1.2406607137293	0.655	0.295	0	2	Tmod3
Ywhaq	0	1.24010535783248	0.711	0.355	0	2	Ywhaq
Hes1	0	1.23931964349519	0.645	0.164	0	2	Hes1
Igf1r	0	1.23887775454444	0.989	0.108	0	2	Igf1r
Tpm4	0	1.23847083315236	0.605	0.269	0	2	Tpm4
Plcb1	0	1.22400028703623	0.957	0.139	0	2	Plcb1
Arpc3	0	1.20861157891046	0.735	0.343	0	2	Arpc3
Psme1	0	1.18408912698825	0.56	0.353	0	2	Psme1
Sash1	0	1.17146531861711	0.877	0.199	0	2	Sash1
Apod	0	1.16972433114774	0.524	0.089	0	2	Apod
Cav1	0	1.16798492441242	0.61	0.059	0	2	Cav1
Rbx1	0	1.16533812892892	0.741	0.367	0	2	Rbx1
Ech1	0	1.14704281109159	0.655	0.326	0	2	Ech1
Tnrc6c	0	1.12940862808849	0.777	0.343	0	2	Tnrc6c
Tbc1d4	0	1.12436406726073	0.891	0.172	0	2	Tbc1d4
Selenok	0	1.1109436143235	0.75	0.379	0	2	Selenok
Srpr	0	1.10199484469157	0.699	0.334	0	2	Srpr
Pecam1	0	1.09392266780831	0.957	0.067	0	2	Pecam1
Rhoa	0	1.08690843537883	0.804	0.331	0	2	Rhoa
Map1lc3b	0	1.08470015474964	0.728	0.355	0	2	Map1lc3b
Cd47	0	1.08464262967949	0.727	0.344	0	2	Cd47
Gng5	0	1.05602249852206	0.747	0.356	0	2	Gng5
Atp10a	0	1.0503645104733	0.966	0.06	0	2	Atp10a
Gabarapl2	0	1.04462099498422	0.69	0.361	0	2	Gabarapl2
Dnah6	0	1.04235417798757	0.531	0.158	0	2	Dnah6
Tcf12	0	1.03798130289614	0.721	0.364	0	2	Tcf12
Pcp4l1	0	1.00787469749147	0.807	0.134	0	2	Pcp4l1
Bnip2	0	0.999135977212431	0.578	0.324	0	2	Bnip2
Serbp1	0	0.999022640636999	0.646	0.39	0	2	Serbp1
Stk3	0	0.997792921669229	0.485	0.353	0	2	Stk3
Sgms1	0	0.995971807106157	0.989	0.124	0	2	Sgms1
Mtus1	0	0.993837779096033	0.712	0.329	0	2	Mtus1
Pls3	0	0.979524313857339	0.692	0.17	0	2	Pls3
Fam13c	0	0.975993076669433	0.706	0.132	0	2	Fam13c
Eif3f	0	0.974341359924008	0.684	0.346	0	2	Eif3f
Fcho2	0	0.961560812613243	0.623	0.353	0	2	Fcho2
Rhoc	0	0.954094495743385	0.572	0.25	0	2	Rhoc
Gbe11	0	0.952228246847003	0.577	0.23	0	2	Gbe1
mt-Co2	0	0.947335158000436	0.851	0.421	0	2	mt-Co2
Btbd7	0	0.907463851220481	0.597	0.359	0	2	Btbd7
Myo1d	0	0.898556766562033	0.728	0.197	0	2	Myo1d
Ifnar2	0	0.894571554201553	0.565	0.374	0	2	Ifnar2
Selenom	0	0.890012417279145	0.812	0.219	0	2	Selenom
Hnrnpf	0	0.888303764869608	0.682	0.366	0	2	Hnrnpf
Nfat5	0	0.883239861942483	0.617	0.35	0	2	Nfat5
Serinc3	0	0.869292532315031	0.76	0.394	0	2	Serinc3
H2-T23	0	0.86737418881544	0.548	0.293	0	2	H2-T23
Txn1	0	0.863053821578194	0.738	0.308	0	2	Txn1
Map4k3	0	0.861575968942902	0.585	0.336	0	2	Map4k3
Notch1	0	0.854591318584005	0.54	0.27	0	2	Notch1
Atp8a1	0	0.850029348328508	0.57	0.367	0	2	Atp8a1
Pcca	0	0.843172415853008	0.593	0.352	0	2	Pcca
Kdm6a	0	0.840569441511678	0.488	0.351	0	2	Kdm6a
Sox17	0	0.837514960365297	0.757	0.045	0	2	Sox17
Selenop	0	0.833424309632491	0.93	0.252	0	2	Selenop
Ssb	0	0.831309150594031	0.625	0.38	0	2	Ssb
Sorbs1	0	0.825168077166522	0.919	0.19	0	2	Sorbs1
mt-Atp6	0	0.822529940716814	0.85	0.42	0	2	mt-Atp6
Csnk1a1	0	0.816893356049912	0.702	0.41	0	2	Csnk1a1
Akr1a1	0	0.81404396467729	0.659	0.361	0	2	Akr1a1
Arhgap29	0	0.808505821635613	0.8	0.124	0	2	Arhgap29
Btf3	0	0.734801513215125	0.709	0.384	0	2	Btf3
Tle5	0	0.727715022475076	0.647	0.363	0	2	Tle5
Reep3	0	0.725615008736541	0.538	0.357	0	2	Reep3
Rab2a	0	0.723592716843672	0.666	0.397	0	2	Rab2a
Zfp366	0	0.720325034464365	0.577	0.039	0	2	Zfp366
Hnrnpa0	0	0.719973249154741	0.644	0.365	0	2	Hnrnpa0
Atrx	0	0.705446125436808	0.578	0.402	0	2	Atrx
Srp14	0	0.7020630258045	0.673	0.377	0	2	Srp14
Pfdn5	0	0.701211681705364	0.674	0.366	0	2	Pfdn5
Laptm4a	0	0.690044701823081	0.814	0.362	0	2	Laptm4a
Mal	0	0.670036605954669	0.897	0.047	0	2	Mal
Eif4a2	0	0.662786473347356	0.619	0.4	0	2	Eif4a2
Rapgef6	0	0.660718100114591	0.621	0.349	0	2	Rapgef6
Sumo2	0	0.652052252027596	0.728	0.372	0	2	Sumo2
Gsk3b	0	0.648190227719256	0.598	0.39	0	2	Gsk3b
Klf3	0	0.646727432047026	0.497	0.352	0	2	Klf3
Rpl31	0	0.625367969461059	0.653	0.36	0	2	Rpl31
Hint1	0	0.621982119936233	0.809	0.361	0	2	Hint1
Tax1bp1	0	0.618066013881717	0.607	0.411	0	2	Tax1bp1
Ybx1	0	0.615849938875293	0.709	0.367	0	2	Ybx1
Kmt2e	0	0.614090628016567	0.568	0.393	0	2	Kmt2e
Syne2	0	0.613433109322389	0.641	0.185	0	2	Syne2
Morf4l1	0	0.610550113009962	0.721	0.388	0	2	Morf4l1
Il1r1	0	0.609561591909838	0.446	0.08	0	2	Il1r1
Gpd2	0	0.609539447083354	0.774	0.173	0	2	Gpd2
Ncoa1	0	0.605807206918692	0.659	0.35	0	2	Ncoa1
Fkbp1a	0	0.595679195952376	0.646	0.333	0	2	Fkbp1a
Jarid2	0	0.590210862838248	0.551	0.375	0	2	Jarid2
Fry	0	0.587200202643823	0.929	0.208	0	2	Fry
Pcdh19	0	0.586589509602303	0.626	0.111	0	2	Pcdh19
Ldlrad3	0	0.584651612388762	0.632	0.149	0	2	Ldlrad3
Tmem59	0	0.582848991425383	0.735	0.428	0	2	Tmem59
St6galnac3	0	0.577438283058157	0.86	0.091	0	2	St6galnac3
Cox5a	0	0.573722297638758	0.807	0.378	0	2	Cox5a
Prkar1a	0	0.572583243670486	0.585	0.364	0	2	Prkar1a
Gnb1	0	0.571274735303884	0.604	0.397	0	2	Gnb1
Oaz1	0	0.56746991966694	0.741	0.385	0	2	Oaz1
Myh9	0	0.563191029896858	0.575	0.357	0	2	Myh9
Psma3	0	0.557093126303483	0.615	0.404	0	2	Psma3
Ndufa6	0	0.541306206206829	0.65	0.394	0	2	Ndufa6
Srsf5	0	0.536915656303569	0.606	0.409	0	2	Srsf5
Ndufb11	0	0.528016524764737	0.755	0.358	0	2	Ndufb11
Ddx51	0	0.524586601382547	0.674	0.415	0	2	Ddx5
Wasf2	0	0.521269582580251	0.6	0.388	0	2	Wasf2
Glo1	0	0.517869974542076	0.687	0.337	0	2	Glo1
Rbm39	0	0.512590607844181	0.669	0.43	0	2	Rbm39
Snrpg	0	0.503967195991567	0.588	0.368	0	2	Snrpg
Hnrnpk	0	0.49869589117259	0.636	0.406	0	2	Hnrnpk
Palmd	0	0.493122229052979	0.796	0.079	0	2	Palmd
Ktn1	0	0.485428307646743	0.595	0.402	0	2	Ktn1
Rpl27	0	0.480149091324437	0.651	0.366	0	2	Rpl27
Rps17	0	0.478436332961719	0.656	0.383	0	2	Rps17
Elk3	0	0.477828027793077	0.552	0.356	0	2	Elk3
Rpl9	0	0.477514002553414	0.703	0.355	0	2	Rpl9
Sfr1	0	0.471306126884156	0.525	0.394	0	2	Sfr1
Eif4g2	0	0.459720957176739	0.635	0.421	0	2	Eif4g2
Baz2b	0	0.453964284403833	0.642	0.402	0	2	Baz2b
Rps6	0	0.444639167238644	0.636	0.361	0	2	Rps6
Znrf1	0	0.433536104804587	0.497	0.332	0	2	Znrf1
Rpl8	0	0.432600362792913	0.749	0.365	0	2	Rpl8
Dock9	0	0.419491308807276	0.856	0.205	0	2	Dock9
Cttnbp2nl1	0	0.413756270114955	0.569	0.369	0	2	Cttnbp2nl
Smdt1	0	0.408519024339097	0.706	0.378	0	2	Smdt1
Dennd5b	0	0.405984272950699	0.706	0.162	0	2	Dennd5b
Hnrnpa3	0	0.403973602212652	0.587	0.409	0	2	Hnrnpa3
Mbnl2	0	0.402858966081932	0.63	0.395	0	2	Mbnl2
Eogt	0	0.402666246238601	0.771	0.144	0	2	Eogt
Cnot6l1	0	0.394254110395529	0.73	0.309	0	2	Cnot6l
Add3	0	0.39423294786871	0.76	0.317	0	2	Add3
Dnaja1	0	0.392165727744533	0.627	0.386	0	2	Dnaja1
Naca	0	0.385781118192291	0.597	0.39	0	2	Naca
Kitl	0	0.377557672624212	0.949	0.077	0	2	Kitl
Ndufb8	0	0.376942286940064	0.589	0.39	0	2	Ndufb8
Adgrg1	0	0.376622361776724	0.481	0.369	0	2	Adgrg1
Rpl7	0	0.374831957381419	0.633	0.375	0	2	Rpl7
4732471J01Rik1	0	0.373288725444921	0.582	0.297	0	2	4732471J01Rik
Park7	0	0.366759586867972	0.604	0.394	0	2	Park7
Pkm	0	0.36598612912241	0.586	0.364	0	2	Pkm
Rpl24	0	0.365557163828198	0.678	0.379	0	2	Rpl24
Ywhae	0	0.36368679185907	0.607	0.417	0	2	Ywhae
Rpl36	0	0.358110427375653	0.686	0.369	0	2	Rpl36
Ndufb9	0	0.347759199427764	0.666	0.41	0	2	Ndufb9
Tinagl1	0	0.342807086376646	0.687	0.065	0	2	Tinagl1
Hspa8	0	0.31972712438689	0.613	0.422	0	2	Hspa8
Rps15	0	0.309385293267113	0.639	0.37	0	2	Rps15
Nedd4	0	0.303043161324292	0.857	0.247	0	2	Nedd4
Atxn7l3b	0	0.286872459618939	0.63	0.372	0	2	Atxn7l3b
Ppib	0	0.286714462043902	0.56	0.405	0	2	Ppib
Ppp2r3a	0	0.28424089176681	0.463	0.305	0	2	Ppp2r3a
Sem1	0	0.281798521339099	0.739	0.358	0	2	Sem1
Rpl18	0	0.278479908163305	0.616	0.376	0	2	Rpl18
Srarp	0	0.267380243452644	0.624	0.04	0	2	Srarp
Macf1	0	0.262208518124417	0.59	0.415	0	2	Macf1
Jund1	0	0.255494874461487	0.523	0.341	0	2	Jund
Tns1	0	0.2538151390104	0.801	0.219	0	2	Tns1
Ldha	1.08897465315157e-295	1.0783641789229	0.536	0.339	3.26692395945471e-292	2	Ldha
Pnrc1	1.23367158982477e-293	0.381737055325296	0.47	0.361	3.70101476947431e-290	2	Pnrc1
Prrc2c	2.04424743415546e-290	0.333380237951492	0.565	0.411	6.13274230246639e-287	2	Prrc2c
Rasgrp2	1.86886416734295e-263	2.11881425846218	0.486	0.083	5.60659250202886e-260	2	Rasgrp2
Scgb3a1	1.24956237796072e-259	6.00617308068962	0.519	0.024	3.74868713388216e-256	2	Scgb3a1
Far2	1.77821662701756e-228	4.99400039730952	0.508	0.055	5.33464988105267e-225	2	Far2
Hook3	4.35438329873772e-228	0.415991767459191	0.506	0.384	1.30631498962132e-224	2	Hook3
Tmed10	1.90459965143908e-225	0.437345925443048	0.552	0.412	5.71379895431724e-222	2	Tmed10
Srsf3	1.50969127995579e-221	0.323473677725807	0.548	0.397	4.52907383986738e-218	2	Srsf3
Asb4	1.48289300744716e-218	0.656365557254215	0.479	0.067	4.44867902234147e-215	2	Asb4
Tpr	2.77896801835569e-207	0.549059252915213	0.53	0.391	8.33690405506706e-204	2	Tpr
Rasd1	4.9724495814898e-202	3.03294476386815	0.405	0.083	1.49173487444694e-198	2	Rasd1
Ncor1	1.36951890056924e-201	0.398636162636847	0.55	0.412	4.10855670170772e-198	2	Ncor1
Sgpp2	8.84071971576973e-198	0.713538339280592	0.506	0.042	2.65221591473092e-194	2	Sgpp2
Adam10	1.25750380560997e-194	0.543824204411597	0.505	0.368	3.7725114168299e-191	2	Adam10
Crispld1	3.93185120930328e-193	2.01360359024775	0.408	0.059	1.17955536279098e-189	2	Crispld1
Gm49097	8.80588478766871e-193	3.11107012251324	0.306	0.033	2.64176543630061e-189	2	Gm49097
Thbd	7.28462053846413e-192	3.37054534358688	0.5	0.055	2.18538616153924e-188	2	Thbd
Gbp7	8.53929757045836e-192	2.22760346826245	0.509	0.145	2.56178927113751e-188	2	Gbp7
Sbf2	1.86328090877799e-190	0.402129510656215	0.497	0.379	5.58984272633395e-187	2	Sbf2
Xpr1	1.47481982571304e-187	1.21781258498338	0.456	0.363	4.42445947713911e-184	2	Xpr1
Iigp1	8.69890265630225e-185	3.53699686426802	0.48	0.073	2.60967079689067e-181	2	Iigp1
Ankdd1b	4.71649089773383e-184	7.10843208909516	0.473	0.033	1.41494726932015e-180	2	Ankdd1b
Sh3glb11	7.48926728471968e-177	0.362885651354275	0.504	0.382	2.2467801854159e-173	2	Sh3glb1
Chd6	1.64948710891398e-171	0.345308503453934	0.481	0.408	4.94846132674193e-168	2	Chd6
Gm36642	9.38304584183306e-164	2.01412606494549	0.34	0.031	2.81491375254992e-160	2	Gm36642
Usp34	1.25899172973081e-160	0.470286987812569	0.521	0.409	3.77697518919243e-157	2	Usp34
Clk11	1.43111801585461e-157	0.374486647411021	0.483	0.386	4.29335404756384e-154	2	Clk1
Dync1i2	1.38122708334197e-150	3.44412118872761	0.509	0.391	4.14368125002591e-147	2	Dync1i2
Crebrf	5.53854644241355e-140	0.351114759445822	0.445	0.366	1.66156393272406e-136	2	Crebrf
Rsad2	1.94272875052542e-137	0.300713999099228	0.447	0.092	5.82818625157625e-134	2	Rsad2
Lama4	5.4048085430964e-134	2.28212605129712	0.448	0.081	1.62144256292892e-130	2	Lama4
Gm9946	1.50941231162131e-125	1.44882697170244	0.383	0.041	4.52823693486393e-122	2	Gm9946
Cfh	1.64035034486364e-111	0.633118675767102	0.388	0.365	4.92105103459093e-108	2	Cfh
Ptges3	3.29507804552629e-105	0.403465388667431	0.514	0.406	9.88523413657888e-102	2	Ptges3
Ifit3b	5.85092256521093e-105	1.16377903978256	0.35	0.109	1.75527676956328e-101	2	Ifit3b
Prpf4b	2.00249892153272e-104	0.364990946614263	0.497	0.402	6.00749676459815e-101	2	Prpf4b
Cd93	1.0711689286715e-102	2.78499099026319	0.487	0.056	3.2135067860145e-99	2	Cd93
Phf20l1	5.28491715222822e-93	0.427459294048585	0.467	0.391	1.58547514566847e-89	2	Phf20l1
Irf2	2.56658351201594e-92	0.320814646565035	0.489	0.396	7.69975053604781e-89	2	Irf2
Gbp2	8.00845264567607e-82	2.09732239933074	0.375	0.147	2.40253579370282e-78	2	Gbp2
Smarca2	1.57201971669576e-67	1.74096859805214	0.487	0.386	4.71605915008729e-64	2	Smarca2
Lrch3	5.67370603109864e-64	0.270014456243117	0.422	0.363	1.70211180932959e-60	2	Lrch3
Gpx1	1.07220779209273e-59	0.781052329723238	0.416	0.376	3.2166233762782e-56	2	Gpx1
Sec61g	8.65538203455324e-56	0.276401709314552	0.486	0.401	2.59661461036597e-52	2	Sec61g
Fam117b	4.0456580805379e-40	0.295408627634056	0.402	0.332	1.21369742416137e-36	2	Fam117b
Ifit1	2.69295346979543e-37	4.62912624270004	0.429	0.079	8.07886040938629e-34	2	Ifit1
9930021J03Rik	4.00178337333451e-36	0.415325702568409	0.354	0.362	1.20053501200035e-32	2	9930021J03Rik
Depp1	6.28313941813387e-30	0.344492595136122	0.37	0.031	1.88494182544016e-26	2	Depp1
Vcam1	3.19503269957831e-26	1.61638917915478	0.179	0.267	9.58509809873492e-23	2	Vcam1
Lmntd1	1.21967571360951e-24	2.66249426009865	0.468	0.073	3.65902714082852e-21	2	Lmntd1
Oasl2	1.16781285187687e-23	1.7864239515603	0.343	0.099	3.50343855563061e-20	2	Oasl2
Irf1	7.43360430915903e-20	4.57728189571065	0.285	0.251	2.23008129274771e-16	2	Irf1
Gbp4	1.49136279988685e-17	4.16129518455362	0.391	0.043	4.47408839966055e-14	2	Gbp4
Gm39027	1.79993912109753e-13	5.13171385420625	0.461	0.08	5.39981736329258e-10	2	Gm39027
Smurf2	9.2659663943382e-12	0.397921278711739	0.4	0.361	2.77978991830146e-08	2	Smurf2
Mfhas1	1.62147490787156e-10	0.614078523839851	0.438	0.319	4.86442472361468e-07	2	Mfhas1
Lrba	2.79989190427792e-07	0.258457407052974	0.403	0.362	0.000839967571283376	2	Lrba
Znrf3	0.00167752561506013	0.53313085028394	0.331	0.306	1	2	Znrf3
8030442B05Rik	0	11.9496681157421	0.648	0.276	0	3	8030442B05Rik
Sall1	0	1.94576588029647	0.764	0.325	0	3	Sall1
P2ry12	0	1.75531778997835	0.881	0.383	0	3	P2ry12
Gm13710	0	1.73984419260436	0.463	0.216	0	3	Gm13710
0610040J01Rik	0	1.41673765921609	0.622	0.323	0	3	0610040J01Rik
A830008E24Rik	0	1.11936420055718	0.654	0.281	0	3	A830008E24Rik
Arhgap5	0	1.0857611496937	0.861	0.37	0	3	Arhgap5
Selplg1	0	1.04657773069283	0.747	0.366	0	3	Selplg
Abca91	0	0.988510012831149	0.804	0.34	0	3	Abca9
Tmem1191	0	0.891186399406912	0.716	0.349	0	3	Tmem119
Otulinl1	0	0.879619784048677	0.802	0.338	0	3	Otulinl
Rreb1	0	0.878523507676695	0.786	0.331	0	3	Rreb1
Ptgs1	0	0.866142997545164	0.784	0.351	0	3	Ptgs1
Siglech1	0	0.852252368720939	0.72	0.351	0	3	Siglech
Gtf2h2	0	0.808624034106165	0.762	0.311	0	3	Gtf2h2
Zfhx3	0	0.78673403086134	0.855	0.365	0	3	Zfhx3
Itgam1	0	0.776380544014259	0.721	0.376	0	3	Itgam
Unc93b11	0	0.771562995158358	0.787	0.39	0	3	Unc93b1
Golm11	0	0.766725073941399	0.697	0.367	0	3	Golm1
Gm107901	0	0.755981702809689	0.826	0.311	0	3	Gm10790
Lpcat21	0	0.755816827497975	0.796	0.385	0	3	Lpcat2
Rnf180	0	0.754176022460206	0.683	0.335	0	3	Rnf180
Ophn11	0	0.741542110515264	0.743	0.348	0	3	Ophn1
Lgmn1	0	0.738414779327015	0.817	0.44	0	3	Lgmn
Marcks1	0	0.726679146594764	0.78	0.432	0	3	Marcks
Gm5086	0	0.722958097075837	0.611	0.287	0	3	Gm5086
Pip4k2a	0	0.718304288911408	0.784	0.36	0	3	Pip4k2a
Csf1r1	0	0.707113837745364	0.831	0.425	0	3	Csf1r
Atp8a2	0	0.696282240707671	0.691	0.329	0	3	Atp8a2
Pnpla7	0	0.694446677229409	0.684	0.333	0	3	Pnpla7
Slco2b11	0	0.694246866019441	0.77	0.341	0	3	Slco2b1
Laptm51	0	0.689127834010074	0.799	0.425	0	3	Laptm5
Abi31	0	0.687190952204604	0.725	0.332	0	3	Abi3
Vsir1	0	0.685834394126447	0.749	0.371	0	3	Vsir
Pou2f21	0	0.683631023355507	0.68	0.348	0	3	Pou2f2
Lair1	0	0.680580676251331	0.72	0.364	0	3	Lair1
Gcnt1	0	0.669633227574694	0.695	0.307	0	3	Gcnt1
Ccr61	0	0.667057249325326	0.648	0.327	0	3	Ccr6
Rap1gds1	0	0.664407411200675	0.697	0.35	0	3	Rap1gds1
Myo1f	0	0.664020025931189	0.714	0.328	0	3	Myo1f
Fgd2	0	0.658059568337406	0.734	0.315	0	3	Fgd2
P2ry131	0	0.656395723846575	0.656	0.33	0	3	P2ry13
Pwwp2a	0	0.655086143159278	0.695	0.311	0	3	Pwwp2a
Slc12a6	0	0.653569628131266	0.693	0.346	0	3	Slc12a6
Bbs9	0	0.644150242833521	0.572	0.306	0	3	Bbs9
Hpgds1	0	0.634207298941042	0.757	0.365	0	3	Hpgds
Arsb	0	0.632353734993542	0.721	0.372	0	3	Arsb
Cd331	0	0.627404425837493	0.689	0.33	0	3	Cd33
Chd9	0	0.626660435270354	0.761	0.37	0	3	Chd9
Slc2a5	0	0.623663280241558	0.647	0.301	0	3	Slc2a5
Apbb1ip	0	0.618437873786925	0.813	0.339	0	3	Apbb1ip
Scamp2	0	0.615907644874427	0.711	0.38	0	3	Scamp2
Capn31	0	0.610203645984774	0.607	0.306	0	3	Capn3
Cx3cr11	0	0.603998506991849	0.752	0.423	0	3	Cx3cr1
Man2b11	0	0.595501986719566	0.729	0.38	0	3	Man2b1
Gdi2	0	0.588617975809937	0.71	0.368	0	3	Gdi2
Serinc31	0	0.588399019160515	0.724	0.398	0	3	Serinc3
Dpy19l4	0	0.582226722925726	0.623	0.326	0	3	Dpy19l4
Ppm1h	0	0.580454557456806	0.68	0.336	0	3	Ppm1h
Kcnk13	0	0.571322946042419	0.62	0.313	0	3	Kcnk13
Phc2	0	0.570358268327931	0.648	0.328	0	3	Phc2
Tnfrsf11a1	0	0.564317197801131	0.583	0.298	0	3	Tnfrsf11a
Bin2	0	0.558141200274312	0.672	0.338	0	3	Bin2
Cyth4	0	0.555609447938268	0.723	0.347	0	3	Cyth4
Tubgcp51	0	0.555236638924002	0.659	0.308	0	3	Tubgcp5
Lhfpl2	0	0.542870461833949	0.646	0.324	0	3	Lhfpl2
Gns1	0	0.538291521927509	0.733	0.376	0	3	Gns
Rnase41	0	0.536338254411966	0.672	0.368	0	3	Rnase4
Fam49b1	0	0.535099737454574	0.785	0.374	0	3	Fam49b
Arhgap39	0	0.532376435293648	0.653	0.314	0	3	Arhgap39
Phf14	0	0.527855036950556	0.688	0.363	0	3	Phf14
P2ry61	0	0.519933864429818	0.651	0.325	0	3	P2ry6
Fcgr31	0	0.519472979018241	0.697	0.365	0	3	Fcgr3
Herc2	0	0.515330723088637	0.7	0.361	0	3	Herc2
Zfp652	0	0.515151494152943	0.635	0.331	0	3	Zfp652
Epb41l21	0	0.514344457012842	0.818	0.395	0	3	Epb41l2
Itpr2	0	0.513268789065772	0.712	0.37	0	3	Itpr2
Rptor	0	0.505354859244215	0.718	0.336	0	3	Rptor
Mtdh1	0	0.503860646735104	0.71	0.388	0	3	Mtdh
Lrp11	0	0.49693638458558	0.73	0.387	0	3	Lrp1
Dip2b1	0	0.494869312557972	0.739	0.37	0	3	Dip2b
Gm26291	0	0.487745320053262	0.773	0.315	0	3	Gm2629
Gna12	0	0.486919761422545	0.649	0.334	0	3	Gna12
Snx30	0	0.485661513492813	0.613	0.304	0	3	Snx30
Tbc1d161	0	0.485151783733808	0.686	0.314	0	3	Tbc1d16
Lrch1	0	0.484727860619033	0.701	0.359	0	3	Lrch1
Sh3kbp11	0	0.479059031928666	0.641	0.366	0	3	Sh3kbp1
Rsrp1	0	0.474910536843006	0.762	0.404	0	3	Rsrp1
Atg10	0	0.471015384254184	0.549	0.32	0	3	Atg10
Havcr21	0	0.464618653042527	0.66	0.362	0	3	Havcr2
Cacna1d	0	0.463857375928235	0.678	0.339	0	3	Cacna1d
Lyn	0	0.462176796352173	0.782	0.371	0	3	Lyn
Anapc15	0	0.459008083031936	0.503	0.277	0	3	Anapc15
Rcbtb2	0	0.453379330070776	0.583	0.328	0	3	Rcbtb2
Cd84	0	0.45091539989402	0.535	0.311	0	3	Cd84
Rhoh2	0	0.447594953033622	0.576	0.313	0	3	Rhoh
Nsd1	0	0.44676965953205	0.643	0.371	0	3	Nsd1
Wasf21	0	0.440391273839666	0.662	0.383	0	3	Wasf2
St3gal5	0	0.429979140964374	0.602	0.313	0	3	St3gal5
Lcor	0	0.428732259013892	0.574	0.344	0	3	Lcor
Cradd	0	0.426964820386493	0.525	0.307	0	3	Cradd
Aim21	0	0.424945266130273	0.629	0.34	0	3	Aim2
Heatr5a	0	0.424028679900257	0.619	0.313	0	3	Heatr5a
Entpd1	0	0.420015641557505	0.631	0.353	0	3	Entpd1
Pan3	0	0.418939080941761	0.669	0.351	0	3	Pan3
Cd37	0	0.417296231456302	0.619	0.354	0	3	Cd37
Skap2	0	0.416516390332402	0.618	0.357	0	3	Skap2
Mthfs	0	0.41427855803187	0.516	0.303	0	3	Mthfs
Smap21	0	0.408973673851711	0.663	0.36	0	3	Smap2
Acer3	0	0.403635882212052	0.597	0.35	0	3	Acer3
Sfmbt1	0	0.40335424349761	0.565	0.317	0	3	Sfmbt1
Prex1	0	0.401183162867622	0.667	0.368	0	3	Prex1
Oxct1	0	0.400359112194085	0.614	0.388	0	3	Oxct1
Fnip1	0	0.383268578054635	0.63	0.37	0	3	Fnip1
Cyfip12	0	0.383135768870349	0.663	0.395	0	3	Cyfip1
Lrrk1	0	0.381560867854614	0.54	0.321	0	3	Lrrk1
Pld41	0	0.379944953161121	0.602	0.358	0	3	Pld4
E2f3	0	0.379761911466093	0.561	0.311	0	3	E2f3
Snx29	0	0.376002946963253	0.783	0.349	0	3	Snx29
Cd532	0	0.373368850307258	0.622	0.387	0	3	Cd53
Vrk2	0	0.37133978140706	0.602	0.308	0	3	Vrk2
Asph	0	0.370928877340587	0.611	0.339	0	3	Asph
Sppl3	0	0.369081982987168	0.635	0.336	0	3	Sppl3
Acap2	0	0.368732963451146	0.647	0.367	0	3	Acap2
Man1a2	0	0.368655865913472	0.602	0.363	0	3	Man1a2
Capza2	0	0.36494279896866	0.667	0.364	0	3	Capza2
Plcg2	0	0.362124477991191	0.73	0.313	0	3	Plcg2
Tgfbr21	0	0.362074674193599	0.658	0.369	0	3	Tgfbr2
Itch	0	0.362020541109167	0.626	0.36	0	3	Itch
Olfml3	0	0.361067830873262	0.619	0.35	0	3	Olfml3
Zfp710	0	0.357589176985374	0.726	0.314	0	3	Zfp710
Evl	0	0.356599538742988	0.636	0.342	0	3	Evl
Snx13	0	0.355638337033438	0.566	0.349	0	3	Snx13
Foxn3	0	0.354333996681499	0.722	0.377	0	3	Foxn3
Fam172a	0	0.350498614947041	0.623	0.364	0	3	Fam172a
Hck1	0	0.346246278174591	0.569	0.323	0	3	Hck
Lag3	0	0.32965116796953	0.624	0.324	0	3	Lag3
Adam101	0	0.329211234450986	0.612	0.359	0	3	Adam10
Tmem1351	0	0.3250979625182	0.618	0.373	0	3	Tmem135
Retreg12	0	0.319482081100272	0.588	0.37	0	3	Retreg1
Celf1	0	0.315826702167583	0.611	0.375	0	3	Celf1
Tcf20	0	0.314805618142235	0.537	0.332	0	3	Tcf20
Cttnbp2nl2	0	0.310417260879232	0.611	0.366	0	3	Cttnbp2nl
Snx51	0	0.309246382700456	0.628	0.373	0	3	Snx5
Hexa	0	0.308184234485821	0.641	0.366	0	3	Hexa
Cdk13	0	0.307817413931251	0.577	0.357	0	3	Cdk13
Gab2	0	0.306841259474535	0.69	0.358	0	3	Gab2
Ctsa	0	0.306438340713324	0.639	0.375	0	3	Ctsa
Stag2	0	0.305984684923185	0.584	0.378	0	3	Stag2
Nckap1l1	0	0.301098705463376	0.666	0.339	0	3	Nckap1l
Mbtd1	0	0.295909922671125	0.567	0.356	0	3	Mbtd1
Lcp21	0	0.293902582520873	0.618	0.344	0	3	Lcp2
Phkb	0	0.293096456369244	0.566	0.368	0	3	Phkb
Cerk1	0	0.290082736860907	0.588	0.35	0	3	Cerk
Rsrc1	0	0.285225923785584	0.566	0.365	0	3	Rsrc1
Tbl1xr1	0	0.282046180625174	0.586	0.369	0	3	Tbl1xr1
Irf21	0	0.278747067723101	0.607	0.386	0	3	Irf2
Adgrg11	0	0.278711446736448	0.575	0.361	0	3	Adgrg1
Snx181	0	0.275676970064001	0.596	0.355	0	3	Snx18
Cnot2	0	0.272506972766053	0.64	0.356	0	3	Cnot2
Camk2d	0	0.271878197232818	0.664	0.363	0	3	Camk2d
Kansl1	0	0.270176581420128	0.622	0.377	0	3	Kansl1
Tnfrsf211	0	0.268541632891468	0.624	0.333	0	3	Tnfrsf21
AU020206	0	0.268002426310674	0.538	0.344	0	3	AU020206
Pkig	0	0.25758416627329	0.558	0.356	0	3	Pkig
Pdia3	0	0.252805063986895	0.64	0.428	0	3	Pdia3
Arhgap17	0	0.252656058464838	0.611	0.342	0	3	Arhgap17
Ambra1	0	0.250969865663642	0.585	0.359	0	3	Ambra1
Ttc28	0	0.250556001958126	0.632	0.357	0	3	Ttc28
Arid5b	1.34061807139019e-228	0.512527876861346	0.471	0.348	4.02185421417057e-225	3	Arid5b
Adamts16	8.77853038222802e-197	1.52425973283748	0.435	0.199	2.6335591146684e-193	3	Adamts16
Tacc1	7.17216399736509e-180	0.718028158340206	0.499	0.381	2.15164919920953e-176	3	Tacc1
2210408I21Rik1	4.09783292804406e-122	0.318417080364572	0.444	0.326	1.22934987841322e-118	3	2210408I21Rik
Nhs2	1.34922181542931e-108	2.75784310925516	0.444	0.285	4.04766544628794e-105	3	Nhs
Xrcc4	1.56359083541743e-70	0.265040596814354	0.426	0.312	4.69077250625228e-67	3	Xrcc4
Zc3h12b	5.25089609425797e-60	0.407312714634678	0.37	0.272	1.57526882827739e-56	3	Zc3h12b
Hist1h2be	2.72546056715993e-49	6.05430654138992	0.307	0.267	8.1763817014798e-46	3	Hist1h2be
Jarid21	1.06917025477772e-22	2.71824089774923	0.437	0.385	3.20751076433315e-19	3	Jarid2
Nav2	0	8.59329341255441	0.932	0.338	0	4	Nav2
Plxdc2	0	7.45732683223686	0.926	0.389	0	4	Plxdc2
Med12l	0	7.08831716878698	0.879	0.325	0	4	Med12l
B430010I23Rik	0	6.5034297337465	0.599	0.276	0	4	B430010I23Rik
Csmd3	0	5.9840939553256	0.976	0.349	0	4	Csmd3
Lysmd4	0	5.7545689563381	0.868	0.309	0	4	Lysmd4
4933406I18Rik	0	5.67748282327655	0.898	0.34	0	4	4933406I18Rik
Arhgap45	0	5.64234137212563	0.862	0.305	0	4	Arhgap45
Sirpa	0	5.63388587899237	0.877	0.399	0	4	Sirpa
Bank1	0	5.42632657810203	0.614	0.265	0	4	Bank1
Slc8a1	0	5.4099129665031	0.858	0.363	0	4	Slc8a1
Fhit	0	5.33774981068456	0.767	0.341	0	4	Fhit
Gm35188	0	5.25378522716752	0.863	0.308	0	4	Gm35188
Tanc2	0	4.67871127875334	0.945	0.365	0	4	Tanc2
Pag1	0	4.43154075975604	0.908	0.342	0	4	Pag1
Elmo1	0	4.43000116517963	0.984	0.351	0	4	Elmo1
Ank2	0	4.27265027964834	0.763	0.39	0	4	Ank2
Slc7a7	0	4.24732699272557	0.74	0.302	0	4	Slc7a7
Plcl2	0	4.08965086658011	0.845	0.339	0	4	Plcl2
Insyn2b	0	4.02433341257819	0.766	0.295	0	4	Insyn2b
Prkn	0	3.97636881939532	0.767	0.363	0	4	Prkn
Ldlrad4	0	3.93487276221037	0.938	0.364	0	4	Ldlrad4
Apbb1ip1	0	3.91406218229226	0.913	0.34	0	4	Apbb1ip
Wwox	0	3.84957757080434	0.74	0.333	0	4	Wwox
P3h2	0	3.81767067523887	0.779	0.315	0	4	P3h2
Ccnd3	0	3.76008667715818	0.864	0.335	0	4	Ccnd3
Arid1b	0	3.75177324557261	0.744	0.373	0	4	Arid1b
Tmcc3	0	3.75135764304933	0.896	0.356	0	4	Tmcc3
Ikzf1	0	3.70952247561487	0.895	0.341	0	4	Ikzf1
2010001K21Rik	0	3.70229859217572	0.308	0.159	0	4	2010001K21Rik
Cdh23	0	3.67712767210084	0.818	0.288	0	4	Cdh23
Qk	0	3.66091334023738	0.868	0.395	0	4	Qk
Il6ra	0	3.63276773466874	0.761	0.329	0	4	Il6ra
Inpp5d1	0	3.50144801242625	0.947	0.373	0	4	Inpp5d
Gm320361	0	3.48373461765341	0.704	0.286	0	4	Gm32036
Pros1	0	3.45063993509427	0.662	0.359	0	4	Pros1
Ppp1r9a	0	3.4359607307604	0.923	0.353	0	4	Ppp1r9a
Prg4	0	3.43130780513979	0.701	0.23	0	4	Prg4
Srgap21	0	3.41076774622952	0.915	0.358	0	4	Srgap2
Ivns1abp	0	3.40252559938114	0.861	0.338	0	4	Ivns1abp
Zfp7101	0	3.32518832502549	0.81	0.315	0	4	Zfp710
Nr6a1	0	3.32123785028721	0.866	0.332	0	4	Nr6a1
Numb1	0	3.24265695282836	0.901	0.327	0	4	Numb
AC149090.1	0	3.24123275732815	0.78	0.348	0	4	AC149090.1
Fat3	0	3.18971528280088	0.635	0.344	0	4	Fat3
Rapgef5	0	3.17558222913417	0.955	0.357	0	4	Rapgef5
A830008E24Rik1	0	3.15571798368822	0.802	0.277	0	4	A830008E24Rik
Snx291	0	3.15282723111455	0.931	0.346	0	4	Snx29
Hivep3	0	3.11519689087476	0.732	0.383	0	4	Hivep3
Zfhx31	0	3.03756654186228	0.946	0.367	0	4	Zfhx3
Rreb11	0	3.00212144739478	0.862	0.334	0	4	Rreb1
Ptprj	0	2.93401099495585	0.654	0.369	0	4	Ptprj
Gm26542	0	2.8817408515022	0.692	0.295	0	4	Gm26542
Cadm1	0	2.83671881875303	0.641	0.363	0	4	Cadm1
Smg1	0	2.82802738189362	0.725	0.348	0	4	Smg1
Fgf13	0	2.81953595267659	0.56	0.306	0	4	Fgf13
Gm107902	0	2.8114885596651	0.931	0.313	0	4	Gm10790
Gm463671	0	2.8079261528757	0.675	0.324	0	4	Gm46367
Ifitm101	0	2.7657803072716	0.835	0.305	0	4	Ifitm10
Nf1	0	2.72031485252763	0.788	0.379	0	4	Nf1
Cacna1d1	0	2.70830518703376	0.813	0.335	0	4	Cacna1d
Ppm1h1	0	2.70738433489582	0.8	0.334	0	4	Ppm1h
Lrmda	0	2.70341027833295	0.73	0.326	0	4	Lrmda
Arsb1	0	2.70215038392847	0.83	0.371	0	4	Arsb
Ophn12	0	2.64014288846105	0.883	0.345	0	4	Ophn1
Eml6	0	2.61433611137586	0.626	0.297	0	4	Eml6
Cdk19	0	2.61118297176165	0.644	0.335	0	4	Cdk19
Nfia	0	2.58967917166505	0.876	0.41	0	4	Nfia
Asap1	0	2.58115787485892	0.698	0.362	0	4	Asap1
Arhgap51	0	2.53860628520171	0.913	0.375	0	4	Arhgap5
Dock4	0	2.51702347970754	0.965	0.364	0	4	Dock4
Kansl1l	0	2.50278169088685	0.6	0.345	0	4	Kansl1l
Adamtsl3	0	2.49407638538046	0.287	0.135	0	4	Adamtsl3
Malat1	0	2.48623166741018	0.726	0.424	0	4	Malat1
Abca1	0	2.44439729020389	0.807	0.394	0	4	Abca1
Epb41l22	0	2.40922823589833	0.931	0.394	0	4	Epb41l2
Gm137101	0	2.40305834930405	0.391	0.224	0	4	Gm13710
Gm26292	0	2.40039220094688	0.87	0.316	0	4	Gm2629
Lyn1	0	2.38688225840084	0.878	0.371	0	4	Lyn
E330020D12Rik1	0	2.36775189498839	0.534	0.204	0	4	E330020D12Rik
Atp8a21	0	2.36288008914032	0.813	0.327	0	4	Atp8a2
Ttc281	0	2.3566793766866	0.768	0.352	0	4	Ttc28
Glrp11	0	2.33837371190252	0.707	0.315	0	4	Glrp1
Rnf1801	0	2.3372691253485	0.802	0.333	0	4	Rnf180
Hk21	0	2.32841326984153	0.56	0.318	0	4	Hk2
Lrba1	0	2.27841256023767	0.732	0.342	0	4	Lrba
Slco2b12	0	2.26785031478798	0.867	0.342	0	4	Slco2b1
Chd91	0	2.26605829105677	0.919	0.366	0	4	Chd9
Man1c1	0	2.24333165415491	0.604	0.331	0	4	Man1c1
Rnf216	0	2.23726056764853	0.743	0.342	0	4	Rnf216
Pip4k2a1	0	2.23671068477172	0.883	0.36	0	4	Pip4k2a
Foxn31	0	2.20075138495914	0.892	0.372	0	4	Foxn3
Adamts161	0	2.19927554600968	0.515	0.198	0	4	Adamts16
Fkbp51	0	2.19283893096531	0.581	0.319	0	4	Fkbp5
Diaph2	0	2.17410940497019	0.833	0.357	0	4	Diaph2
Gab21	0	2.16784973780331	0.833	0.354	0	4	Gab2
Snx241	0	2.16443840342439	0.615	0.34	0	4	Snx24
Pard3b	0	2.14791070688285	0.794	0.368	0	4	Pard3b
Fli1	0	2.14340232502968	0.811	0.36	0	4	Fli1
Cradd1	0	2.12377386075379	0.693	0.299	0	4	Cradd
Dock11	0	2.09327673531189	0.677	0.337	0	4	Dock11
Cx3cr12	0	2.08487357349024	0.738	0.429	0	4	Cx3cr1
Fgd21	0	2.06922292225345	0.82	0.316	0	4	Fgd2
Agmo1	0	2.05770993974295	0.805	0.36	0	4	Agmo
Myo1f1	0	2.03205131511463	0.788	0.33	0	4	Myo1f
Cacna1a	0	2.01676704093347	0.685	0.355	0	4	Cacna1a
Slc12a61	0	2.0123620495579	0.807	0.344	0	4	Slc12a6
Mbd5	0	1.99157468950432	0.756	0.374	0	4	Mbd5
Vti1a	0	1.9681060680145	0.726	0.356	0	4	Vti1a
Fam49b2	0	1.93537619049861	0.864	0.376	0	4	Fam49b
Mbnl1	0	1.91087401149757	0.884	0.335	0	4	Mbnl1
Ubash3b	0	1.90948479606457	0.86	0.346	0	4	Ubash3b
Peli2	0	1.90342039170676	0.787	0.341	0	4	Peli2
Maml3	0	1.89847368349287	0.907	0.357	0	4	Maml3
Rap1gds11	0	1.87780222369712	0.774	0.351	0	4	Rap1gds1
Otulinl2	0	1.84894110468327	0.866	0.341	0	4	Otulinl
Mef2a	0	1.83744732329623	0.928	0.385	0	4	Mef2a
Xist	0	1.83520815989729	0.861	0.448	0	4	Xist
Kcnk131	0	1.82531637691101	0.717	0.311	0	4	Kcnk13
Dip2b2	0	1.82325515802077	0.893	0.366	0	4	Dip2b
P2ry121	0	1.82286482195906	0.88	0.391	0	4	P2ry12
Hpgds2	0	1.79915976022842	0.814	0.368	0	4	Hpgds
Arhgap221	0	1.79411553984639	0.721	0.312	0	4	Arhgap22
Bbs91	0	1.7907016800226	0.744	0.299	0	4	Bbs9
Cdkal1	0	1.78894601653158	0.682	0.345	0	4	Cdkal1
Lhfpl21	0	1.78889460649402	0.697	0.326	0	4	Lhfpl2
0610040J01Rik1	0	1.77233904255272	0.769	0.319	0	4	0610040J01Rik
Pld1	0	1.74298170828941	0.798	0.323	0	4	Pld1
Nhs3	0	1.74198046747524	0.643	0.274	0	4	Nhs
Etv6	0	1.74033045267067	0.719	0.367	0	4	Etv6
Rptor1	0	1.73801470683914	0.837	0.335	0	4	Rptor
Lrch11	0	1.72982661097431	0.868	0.353	0	4	Lrch1
Pnpla71	0	1.7282031264189	0.763	0.334	0	4	Pnpla7
Ssbp2	0	1.7111445532957	0.654	0.397	0	4	Ssbp2
Nuak11	0	1.7092206432133	0.693	0.295	0	4	Nuak1
Tnfrsf11a2	0	1.70575938192217	0.67	0.297	0	4	Tnfrsf11a
Lpcat22	0	1.7009406117044	0.812	0.391	0	4	Lpcat2
Lair11	0	1.69642637575529	0.798	0.365	0	4	Lair1
Babam2	0	1.68822050793929	0.645	0.354	0	4	Babam2
Fgfr2	0	1.684168046732	0.644	0.381	0	4	Fgfr2
Gm50861	0	1.68316083889369	0.638	0.291	0	4	Gm5086
Fam172a1	0	1.67633623081706	0.783	0.358	0	4	Fam172a
Herc21	0	1.67607008534609	0.831	0.358	0	4	Herc2
5330438D12Rik	0	1.67253874213112	0.749	0.35	0	4	5330438D12Rik
Gtdc1	0	1.66664654900862	0.627	0.348	0	4	Gtdc1
Rsrp11	0	1.66342924405048	0.844	0.404	0	4	Rsrp1
E230029C05Rik2	0	1.66289297435768	0.831	0.343	0	4	E230029C05Rik
Gcnt11	0	1.65523902237816	0.81	0.306	0	4	Gcnt1
Tns3	0	1.65083505722848	0.786	0.348	0	4	Tns3
Cyth41	0	1.63364773544443	0.782	0.349	0	4	Cyth4
Mitf	0	1.63120157285251	0.676	0.327	0	4	Mitf
Fbxl171	0	1.63115972321982	0.784	0.379	0	4	Fbxl17
Abca92	0	1.62892415703732	0.804	0.347	0	4	Abca9
Dock2	0	1.60081211633791	0.906	0.38	0	4	Dock2
Phf141	0	1.59706322048575	0.819	0.36	0	4	Phf14
Pde3b1	0	1.59171502148486	0.912	0.369	0	4	Pde3b
Zfp608	0	1.58480426257048	0.64	0.343	0	4	Zfp608
Gpr342	0	1.57506716649233	0.669	0.374	0	4	Gpr34
Arhgap391	0	1.56664449373055	0.83	0.308	0	4	Arhgap39
Iqgap1	0	1.55373350498347	0.023	0.254	0	4	Iqgap1
Gtf2h21	0	1.54458421388735	0.812	0.316	0	4	Gtf2h2
Sh3kbp12	0	1.54103508396287	0.718	0.366	0	4	Sh3kbp1
Phc21	0	1.53732497707593	0.685	0.331	0	4	Phc2
Tec	0	1.52146346829319	0.597	0.311	0	4	Tec
Tubgcp52	0	1.51882822439134	0.752	0.307	0	4	Tubgcp5
Pan31	0	1.49127045558586	0.811	0.347	0	4	Pan3
Dnmt3a	0	1.48701887765752	0.638	0.348	0	4	Dnmt3a
Zfand3	0	1.4813060368976	0.706	0.374	0	4	Zfand3
Uvrag	0	1.47608075201066	0.715	0.354	0	4	Uvrag
Heatr5a1	0	1.45002819281095	0.701	0.312	0	4	Heatr5a
Atg101	0	1.4421646544759	0.598	0.321	0	4	Atg10
Mthfs1	0	1.43537657025467	0.558	0.304	0	4	Mthfs
Dnm2	0	1.43413737872859	0.661	0.365	0	4	Dnm2
Itpr21	0	1.42303338515065	0.82	0.368	0	4	Itpr2
Acap21	0	1.41931878201705	0.783	0.362	0	4	Acap2
Epsti1	0	1.41813924438942	0.652	0.276	0	4	Epsti1
Asph1	0	1.41443147724566	0.741	0.335	0	4	Asph
Pwwp2a1	0	1.41202274615399	0.777	0.312	0	4	Pwwp2a
Stambpl11	0	1.40981864448468	0.85	0.315	0	4	Stambpl1
Skap21	0	1.40602922938608	0.692	0.357	0	4	Skap2
Parp8	0	1.39157424041511	0.64	0.329	0	4	Parp8
Zcchc7	0	1.38857333755253	0.752	0.372	0	4	Zcchc7
Ski	0	1.36877935417598	0.788	0.365	0	4	Ski
Selplg2	0	1.36446046164405	0.734	0.373	0	4	Selplg
Kansl11	0	1.36428589098911	0.785	0.37	0	4	Kansl1
Camk2d1	0	1.34601732260343	0.766	0.361	0	4	Camk2d
Prex11	0	1.34331316242642	0.788	0.365	0	4	Prex1
Acer31	0	1.34193857324346	0.66	0.35	0	4	Acer3
Vrk21	0	1.34157302470897	0.632	0.311	0	4	Vrk2
Zswim6	0	1.33858902619327	0.721	0.366	0	4	Zswim6
Nek71	0	1.33624839436798	0.745	0.357	0	4	Nek7
Zfp6521	0	1.33510256650264	0.735	0.329	0	4	Zfp652
Tbc1d162	0	1.33426101303204	0.758	0.315	0	4	Tbc1d16
Tmem1352	0	1.33309457919261	0.774	0.367	0	4	Tmem135
Gm37240	0	1.33090333507663	0.678	0.331	0	4	Gm37240
Gnaq	0	1.32321501285042	0.812	0.376	0	4	Gnaq
Fer	0	1.30637710925101	0.66	0.335	0	4	Fer
E2f31	0	1.30415110986413	0.653	0.309	0	4	E2f3
Capn32	0	1.30069877177936	0.646	0.308	0	4	Capn3
Cask	0	1.28126413889755	0.728	0.351	0	4	Cask
Gsap	0	1.27500475428187	0.548	0.322	0	4	Gsap
Enox2	0	1.26623779843987	0.536	0.302	0	4	Enox2
Sall11	0	1.26390077485286	0.77	0.332	0	4	Sall1
Csf1r2	0	1.25113047183074	0.862	0.429	0	4	Csf1r
Ints6l2	0	1.2475307432073	0.855	0.289	0	4	Ints6l
Supt3	0	1.24282832768007	0.519	0.322	0	4	Supt3
Btbd9	0	1.23089485432354	0.718	0.361	0	4	Btbd9
Large1	0	1.2298770895309	0.816	0.368	0	4	Large1
Fam117b1	0	1.22745288103549	0.651	0.317	0	4	Fam117b
Sfmbt11	0	1.22252946706074	0.668	0.314	0	4	Sfmbt1
Siglech2	0	1.22142037473583	0.734	0.356	0	4	Siglech
Tbc1d5	0	1.21106809469457	0.842	0.355	0	4	Tbc1d5
Pou2f22	0	1.20992399762655	0.657	0.355	0	4	Pou2f2
Phactr2	0	1.20339194908279	0.588	0.319	0	4	Phactr2
Tbl1xr11	0	1.20034413263349	0.775	0.36	0	4	Tbl1xr1
Eml4	0	1.19646962228152	0.631	0.34	0	4	Eml4
Anapc151	0	1.19164391022193	0.467	0.283	0	4	Anapc15
Dock8	0	1.18731136290898	0.892	0.339	0	4	Dock8
Fnip2	0	1.18568317942921	0.508	0.306	0	4	Fnip2
Lrrk11	0	1.18497497844014	0.666	0.316	0	4	Lrrk1
Rock2	0	1.1780220798899	0.76	0.381	0	4	Rock2
Vsir2	0	1.17397384671054	0.766	0.376	0	4	Vsir
Snx131	0	1.16401921975433	0.689	0.344	0	4	Snx13
Fus	0	1.16188474113517	0.775	0.388	0	4	Fus
Cd332	0	1.16080575285674	0.744	0.333	0	4	Cd33
Snx301	0	1.15260028014791	0.643	0.307	0	4	Snx30
Mycbp2	0	1.14391707420874	0.851	0.402	0	4	Mycbp2
Abi32	0	1.14125289924069	0.78	0.335	0	4	Abi3
Nsd11	0	1.12105757673184	0.746	0.369	0	4	Nsd1
Itgam2	0	1.12008264994071	0.737	0.381	0	4	Itgam
Aig1	0	1.1200533687373	0.485	0.331	0	4	Aig1
Ptgs11	0	1.11770660508113	0.778	0.359	0	4	Ptgs1
Stag1	0	1.11629548285569	0.749	0.378	0	4	Stag1
Ambra11	0	1.11600037629874	0.656	0.359	0	4	Ambra1
Lcp22	0	1.10634466292289	0.717	0.342	0	4	Lcp2
Plcg21	0	1.09947052487639	0.793	0.316	0	4	Plcg2
Spire1	0	1.0974092209224	0.738	0.388	0	4	Spire1
Mgat5	0	1.09631845135293	0.766	0.361	0	4	Mgat5
Eya41	0	1.09320550321576	0.492	0.297	0	4	Eya4
Mir99ahg	0	1.09050002936193	0.839	0.402	0	4	Mir99ahg
Itch1	0	1.0795870225488	0.723	0.358	0	4	Itch
Ccn6	0	1.07877429574046	0.35	0.053	0	4	Ccn6
Sipa1l2	0	1.07876395857885	0.757	0.339	0	4	Sipa1l2
Atp8a11	0	1.07771630158284	0.708	0.362	0	4	Atp8a1
Phf21a	0	1.07261276931618	0.735	0.389	0	4	Phf21a
Akap10	0	1.06988474725673	0.601	0.324	0	4	Akap10
Lcor1	0	1.06641085294903	0.716	0.339	0	4	Lcor
Wdfy3	0	1.06276806352483	0.7	0.386	0	4	Wdfy3
Luc7l2	0	1.05865252823679	0.777	0.423	0	4	Luc7l2
Celf11	0	1.05861442165524	0.651	0.376	0	4	Celf1
Klf12	0	1.05697333175321	0.666	0.379	0	4	Klf12
Dpy19l41	0	1.05541872207237	0.708	0.325	0	4	Dpy19l4
Cttnbp2nl3	0	1.05077125590176	0.751	0.361	0	4	Cttnbp2nl
St3gal51	0	1.04600528362607	0.663	0.314	0	4	St3gal5
Cerk2	0	1.0392981736333	0.681	0.348	0	4	Cerk
Fnip11	0	1.03843397499422	0.661	0.372	0	4	Fnip1
Wdr44	0	1.03724071700031	0.581	0.305	0	4	Wdr44
Nckap1l2	0	1.0354971131907	0.764	0.338	0	4	Nckap1l
Phkb1	0	1.03295080100135	0.648	0.366	0	4	Phkb
Map4k41	0	1.0325838976908	0.781	0.377	0	4	Map4k4
Arhgap171	0	1.03197635409451	0.702	0.34	0	4	Arhgap17
Slc2a51	0	1.02407704199873	0.735	0.301	0	4	Slc2a5
Havcr22	0	1.02151672296505	0.719	0.363	0	4	Havcr2
Tgfbr22	0	1.01898147898497	0.739	0.368	0	4	Tgfbr2
Man1a21	0	1.01639475015299	0.728	0.358	0	4	Man1a2
Lrp12	0	1.0115432114004	0.708	0.394	0	4	Lrp1
Rcbtb21	0	1.00860078172207	0.606	0.33	0	4	Rcbtb2
Cflar1	0	1.00685216366691	0.687	0.369	0	4	Cflar
Rnf169	0	1.00137967923399	0.713	0.331	0	4	Rnf169
Jmjd1c1	0	0.995409105894906	0.79	0.373	0	4	Jmjd1c
2510009E07Rik1	0	0.993820877630729	0.627	0.322	0	4	2510009E07Rik
Rffl1	0	0.988651574318307	0.617	0.32	0	4	Rffl
9930021J03Rik1	0	0.988121207730717	0.562	0.348	0	4	9930021J03Rik
Kdm6a1	0	0.986282150583219	0.599	0.347	0	4	Kdm6a
Galnt7	0	0.984893244564525	0.568	0.32	0	4	Galnt7
Golm12	0	0.980657518660477	0.753	0.369	0	4	Golm1
Zfp407	0	0.978023006807852	0.625	0.33	0	4	Zfp407
Evl1	0	0.973447753506843	0.718	0.341	0	4	Evl
Rsrc11	0	0.971897947223784	0.642	0.363	0	4	Rsrc1
Smap22	0	0.970555014541725	0.73	0.361	0	4	Smap2
Gna121	0	0.968647801924292	0.633	0.34	0	4	Gna12
Bin21	0	0.964256624553835	0.706	0.341	0	4	Bin2
Unc93b12	0	0.953721978067312	0.761	0.398	0	4	Unc93b1
Tcf7l2	0	0.939993170927891	0.71	0.36	0	4	Tcf7l2
Scaper	0	0.927716663216445	0.578	0.355	0	4	Scaper
Cdk131	0	0.923019618513863	0.69	0.353	0	4	Cdk13
Foxp1	0	0.919104812369578	0.598	0.316	0	4	Foxp1
Tcf201	0	0.918924050858392	0.561	0.334	0	4	Tcf20
Gab1	0	0.917996903954552	0.554	0.325	0	4	Gab1
Blnk2	0	0.916321204083367	0.681	0.363	0	4	Blnk
Mbnl21	0	0.913969248874532	0.697	0.395	0	4	Mbnl2
Mkln1	0	0.911157346032862	0.744	0.379	0	4	Mkln1
Aim22	0	0.910436369809231	0.686	0.341	0	4	Aim2
Fyb	0	0.908653698743064	0.741	0.371	0	4	Fyb
Cnot21	0	0.908168998140445	0.74	0.354	0	4	Cnot2
Map3k32	0	0.904044540477613	0.643	0.333	0	4	Map3k3
Ccr52	0	0.900759733069398	0.634	0.341	0	4	Ccr5
Tnrc6b	0	0.896852056825072	0.762	0.41	0	4	Tnrc6b
Tmem1192	0	0.896658395962435	0.678	0.357	0	4	Tmem119
AU0202061	0	0.888646740908288	0.556	0.346	0	4	AU020206
Arglu1	0	0.885946470586683	0.772	0.412	0	4	Arglu1
Bmp2k1	0	0.88437906059983	0.827	0.378	0	4	Bmp2k
Chd21	0	0.870990201237613	0.624	0.367	0	4	Chd2
Ash1l	0	0.864173747938242	0.701	0.388	0	4	Ash1l
Myo9a	0	0.858282632479817	0.603	0.371	0	4	Myo9a
Cd371	0	0.857111625145767	0.691	0.354	0	4	Cd37
Tmcc1	0	0.846193284328391	0.654	0.411	0	4	Tmcc1
Git2	0	0.846123737426312	0.671	0.348	0	4	Git2
Zfp292	0	0.843175068229852	0.689	0.347	0	4	Zfp292
Arid4a	0	0.842966101783853	0.644	0.373	0	4	Arid4a
Sppl31	0	0.838941545658177	0.687	0.338	0	4	Sppl3
Rbm25	0	0.835712062544052	0.724	0.409	0	4	Rbm25
Hck2	0	0.833005705860848	0.624	0.323	0	4	Hck
Rb1	0	0.83142254366677	0.587	0.371	0	4	Rb1
Il10ra1	0	0.829508062602567	0.587	0.376	0	4	Il10ra
Wasf22	0	0.828701693721688	0.716	0.384	0	4	Wasf2
Macf11	0	0.818902298108108	0.876	0.399	0	4	Macf1
Ccr62	0	0.807009457129291	0.631	0.333	0	4	Ccr6
Kmt2c	0	0.805426615584515	0.722	0.4	0	4	Kmt2c
Tbl1x	0	0.802848316397024	0.594	0.369	0	4	Tbl1x
Irf22	0	0.799016749392542	0.686	0.385	0	4	Irf2
Mbtd11	0	0.798140338649742	0.6	0.358	0	4	Mbtd1
Retreg13	0	0.798068738125482	0.645	0.369	0	4	Retreg1
P2ry62	0	0.797525036317606	0.634	0.332	0	4	P2ry6
Pik3ap1	0	0.794940077536061	0.757	0.338	0	4	Pik3ap1
Scamp21	0	0.793787681608422	0.725	0.384	0	4	Scamp2
Ascc3	0	0.792278120184368	0.615	0.359	0	4	Ascc3
Il6st2	0	0.784540105035974	0.675	0.348	0	4	Il6st
Setd5	0	0.78353678958886	0.693	0.399	0	4	Setd5
Rbm6	0	0.778889794104766	0.63	0.36	0	4	Rbm6
Mllt10	0	0.777762412342584	0.677	0.392	0	4	Mllt10
Smg6	0	0.766957128655323	0.588	0.366	0	4	Smg6
Stag21	0	0.766790161416047	0.659	0.376	0	4	Stag2
Adam102	0	0.762353694727463	0.684	0.358	0	4	Adam10
Ankhd1	0	0.73476381074153	0.622	0.374	0	4	Ankhd1
Elk31	0	0.733910001835841	0.614	0.356	0	4	Elk3
Zfr	0	0.726253033266016	0.673	0.396	0	4	Zfr
Clasp2	0	0.72330208790571	0.741	0.395	0	4	Clasp2
Gns2	0	0.716877955601952	0.668	0.386	0	4	Gns
Tut4	0	0.712506997951962	0.654	0.376	0	4	Tut4
Entpd11	0	0.711930487943366	0.735	0.35	0	4	Entpd1
Tmem164	0	0.711196690945615	0.572	0.35	0	4	Tmem164
Apc	0	0.710016550420057	0.739	0.409	0	4	Apc
Zmiz1	0	0.709202705237329	0.685	0.387	0	4	Zmiz1
mt-Nd1	0	0.707680811754457	0.735	0.454	0	4	mt-Nd1
Usp341	0	0.707234825591634	0.631	0.404	0	4	Usp34
Smurf21	0	0.70515757719472	0.595	0.349	0	4	Smurf2
Crebbp	0	0.703038619379506	0.718	0.385	0	4	Crebbp
Mgat4a2	0	0.690396615817531	0.691	0.38	0	4	Mgat4a
P2ry132	0	0.689835958204596	0.621	0.338	0	4	P2ry13
Nsmce2	0	0.68400090478536	0.7	0.362	0	4	Nsmce2
Fcho21	0	0.682419685018079	0.653	0.356	0	4	Fcho2
Gdi21	0	0.672925164905915	0.694	0.374	0	4	Gdi2
Pvt1	0	0.672566542250691	0.728	0.316	0	4	Pvt1
Atf7	0	0.672214481200763	0.623	0.346	0	4	Atf7
Cnot4	0	0.665934002537914	0.634	0.405	0	4	Cnot4
Adap2	0	0.665841098994517	0.812	0.369	0	4	Adap2
Nipbl	0	0.660800785050994	0.661	0.385	0	4	Nipbl
Sbf21	0	0.658622588661807	0.627	0.373	0	4	Sbf2
Daglb1	0	0.655605565289902	0.51	0.344	0	4	Daglb
Rbm47	0	0.644254339595013	0.545	0.343	0	4	Rbm47
Mtdh2	0	0.639908792693977	0.679	0.396	0	4	Mtdh
Crebrf1	0	0.638501935720644	0.571	0.359	0	4	Crebrf
Rrbp1	0	0.632990512248002	0.772	0.406	0	4	Rrbp1
Abi1	0	0.623253505150003	0.679	0.388	0	4	Abi1
Soga1	0	0.620149370615432	0.75	0.324	0	4	Soga1
Birc6	0	0.612982415469669	0.616	0.385	0	4	Birc6
Cyfip13	0	0.606367361957277	0.662	0.4	0	4	Cyfip1
Baz2b1	0	0.586655445802447	0.619	0.408	0	4	Baz2b
Pkig1	0	0.584272545685521	0.568	0.359	0	4	Pkig
Akap13	0	0.578025401277067	0.801	0.367	0	4	Akap13
Tnfrsf212	0	0.571807798811484	0.602	0.339	0	4	Tnfrsf21
Ptbp31	0	0.567493380800951	0.6	0.373	0	4	Ptbp3
Kif13b	0	0.566056865095105	0.53	0.326	0	4	Kif13b
Rab10	0	0.562152361758067	0.593	0.372	0	4	Rab10
Rhoq	0	0.558512031161276	0.662	0.362	0	4	Rhoq
Klf31	0	0.552377776799617	0.621	0.347	0	4	Klf3
Gng2	0	0.547067390324574	0.572	0.343	0	4	Gng2
Mylip2	0	0.544137201565885	0.596	0.364	0	4	Mylip
Tacc11	0	0.542769827305061	0.621	0.375	0	4	Tacc1
Rbm391	0	0.540058720504659	0.628	0.438	0	4	Rbm39
Nav3	0	0.534106806856686	0.937	0.369	0	4	Nav3
Rps6ka3	0	0.530030225171593	0.555	0.334	0	4	Rps6ka3
Dgkd2	0	0.526466737011973	0.591	0.349	0	4	Dgkd
Stk31	0	0.523086151377798	0.536	0.352	0	4	Stk3
Dnajc1	0	0.51731638666894	0.568	0.391	0	4	Dnajc1
Ankrd11	0	0.516179184419872	0.651	0.403	0	4	Ankrd11
Fgd4	0	0.514199295406867	0.634	0.357	0	4	Fgd4
Itgb52	0	0.513848269394166	0.787	0.386	0	4	Itgb5
Scmh1	0	0.508153933613069	0.582	0.352	0	4	Scmh1
Son	0	0.503645228386718	0.782	0.432	0	4	Son
Rtn3	0	0.49906716681779	0.628	0.437	0	4	Rtn3
Cog5	0	0.495273998886073	0.587	0.352	0	4	Cog5
Prpf4b1	0	0.492659345477092	0.569	0.399	0	4	Prpf4b
Lgmn2	0	0.491522823083755	0.712	0.454	0	4	Lgmn
Osbpl112	0	0.490244658744158	0.632	0.328	0	4	Osbpl11
Arhgap121	0	0.490194172374602	0.692	0.362	0	4	Arhgap12
Hnrnpa2b11	0	0.483410467788384	0.728	0.452	0	4	Hnrnpa2b1
Pnisr	0	0.48181474471712	0.62	0.416	0	4	Pnisr
mt-Co3	0	0.470854120452792	0.799	0.559	0	4	mt-Co3
Rasa1	0	0.46994606520979	0.662	0.349	0	4	Rasa1
Snx182	0	0.460198736985301	0.615	0.358	0	4	Snx18
Vps13b1	0	0.459786436267331	0.683	0.36	0	4	Vps13b
Nptn	0	0.456787140865634	0.639	0.428	0	4	Nptn
Mef2c2	0	0.455922994583296	0.804	0.377	0	4	Mef2c
Gpatch8	0	0.442013342591655	0.601	0.39	0	4	Gpatch8
Chd61	0	0.439540148797266	0.607	0.402	0	4	Chd6
Sncaip	0	0.434468414454108	0.653	0.288	0	4	Sncaip
Cux1	0	0.42659548065128	0.797	0.365	0	4	Cux1
Adgrg12	0	0.423437059349719	0.567	0.365	0	4	Adgrg1
mt-Cytb	0	0.423364675476575	0.701	0.463	0	4	mt-Cytb
Dennd1a	0	0.418352357041413	0.689	0.403	0	4	Dennd1a
Laptm52	0	0.403703189375918	0.606	0.444	0	4	Laptm5
Ankrd171	0	0.399703826313083	0.674	0.374	0	4	Ankrd17
Snx52	0	0.39843861734257	0.614	0.378	0	4	Snx5
Atrx1	0	0.38703961415401	0.602	0.404	0	4	Atrx
Grb21	0	0.383641289382927	0.562	0.382	0	4	Grb2
Trio	0	0.383112373546508	0.699	0.375	0	4	Trio
Serinc32	0	0.382985965513927	0.639	0.409	0	4	Serinc3
Ube3a	0	0.379246733679013	0.615	0.388	0	4	Ube3a
Cmip1	0	0.359204493287009	0.733	0.374	0	4	Cmip
Zfp638	0	0.351025180510471	0.671	0.372	0	4	Zfp638
Nos1ap	0	0.348384794310678	0.782	0.313	0	4	Nos1ap
Usp9x1	0	0.344788178882944	0.56	0.382	0	4	Usp9x
Hook31	0	0.332387013027808	0.569	0.383	0	4	Hook3
Ptpra2	0	0.324754894385794	0.686	0.382	0	4	Ptpra
Extl31	0	0.322686025136372	0.701	0.32	0	4	Extl3
Fndc3b	0	0.321242148798957	0.621	0.36	0	4	Fndc3b
Elf11	0	0.314940227131145	0.644	0.357	0	4	Elf1
Kmt2e1	0	0.308653405639945	0.597	0.395	0	4	Kmt2e
Slc24a3	0	0.308323429808852	0.685	0.32	0	4	Slc24a3
Gsk3b1	0	0.305185845541389	0.605	0.394	0	4	Gsk3b
Ptk2b	0	0.298482645103793	0.644	0.331	0	4	Ptk2b
Ifngr1	0	0.292670587081903	0.705	0.376	0	4	Ifngr1
Elf2	0	0.281389957490493	0.518	0.344	0	4	Elf2
Tcf121	0	0.280754386078568	0.581	0.38	0	4	Tcf12
Itga9	0	0.271347469658139	0.663	0.304	0	4	Itga9
Mtus11	0	0.256490372329224	0.655	0.34	0	4	Mtus1
Tra2a	1.12801789848097e-307	0.502727996636506	0.57	0.402	3.38405369544291e-304	4	Tra2a
Arid4b	2.42067631272599e-307	0.262986511644857	0.552	0.391	7.26202893817796e-304	4	Arid4b
Arid5b1	1.35384631823296e-302	2.26380919440173	0.507	0.348	4.06153895469889e-299	4	Arid5b
Znrf11	3.58179932691815e-300	0.351984140469839	0.519	0.334	1.07453979807545e-296	4	Znrf1
AW554918	2.37040236834062e-299	0.630563612225386	0.541	0.345	7.11120710502185e-296	4	AW554918
Oxct11	1.46695840999699e-296	0.509306894341146	0.552	0.396	4.40087522999098e-293	4	Oxct1
Lcorl	2.93280787507155e-295	0.518370541937593	0.538	0.364	8.79842362521466e-292	4	Lcorl
Irak21	5.13102395835828e-295	0.342228962545621	0.514	0.377	1.53930718750748e-291	4	Irak2
Clint1	1.87230929349229e-291	0.395785995568415	0.536	0.376	5.61692788047686e-288	4	Clint1
2210408I21Rik2	1.96174113450701e-288	1.48376026042312	0.515	0.323	5.88522340352103e-285	4	2210408I21Rik
Kpna4	4.28687117701904e-286	1.3188239309991	0.523	0.362	1.28606135310571e-282	4	Kpna4
Fubp1	7.18054774063347e-285	0.375088630798875	0.56	0.395	2.15416432219004e-281	4	Fubp1
Aopep	1.4862518523651e-284	0.333184875644144	0.496	0.349	4.4587555570953e-281	4	Aopep
St6gal1	4.87725349977835e-277	0.549176333609332	0.489	0.334	1.4631760499335e-273	4	St6gal1
Ehbp1	7.74665387902315e-274	0.578430405606986	0.517	0.372	2.32399616370695e-270	4	Ehbp1
Ncor11	2.90795591204449e-272	0.326762448370617	0.575	0.413	8.72386773613347e-269	4	Ncor1
Abr	5.67478261577306e-251	1.03051546272218	0.526	0.366	1.70243478473192e-247	4	Abr
Cox16	2.52158656158372e-248	1.01113980829704	0.554	0.383	7.56475968475115e-245	4	Cox16
Ppm1l	1.4095648337935e-246	4.07157489837144	0.486	0.305	4.2286945013805e-243	4	Ppm1l
Gls1	1.24541573045744e-236	0.437099246554648	0.499	0.344	3.73624719137231e-233	4	Gls
Ogt	5.0665534141717e-231	0.372097542320249	0.582	0.413	1.51996602425151e-227	4	Ogt
Atp6v0a1	7.46026553635451e-231	2.453880121073	0.552	0.386	2.23807966090635e-227	4	Atp6v0a1
Tent5c1	2.59599823209762e-211	0.331081050588362	0.443	0.308	7.78799469629286e-208	4	Tent5c
Tsix	1.14341041166985e-208	1.13621233939987	0.531	0.387	3.43023123500956e-205	4	Tsix
Cd841	3.10174211087593e-208	1.71395075164696	0.421	0.322	9.30522633262779e-205	4	Cd84
Apobec1	1.09701644175764e-199	4.67155086392056	0.418	0.288	3.29104932527293e-196	4	Apobec1
Mfhas11	5.33891170239119e-187	0.281635884606988	0.42	0.322	1.60167351071736e-183	4	Mfhas1
Sik2	1.48897169734685e-185	0.569745585425085	0.517	0.34	4.46691509204055e-182	4	Sik2
Pik3cb1	9.86885649207967e-175	0.251600802122624	0.505	0.326	2.9606569476239e-171	4	Pik3cb
Phf20l11	1.41515534641618e-168	0.608875953597421	0.518	0.389	4.24546603924855e-165	4	Phf20l1
Lrrc8d1	3.64158910525461e-154	0.345783690269905	0.46	0.338	1.09247673157638e-150	4	Lrrc8d
Lag31	3.61395853889085e-152	0.287084507630458	0.384	0.344	1.08418756166725e-148	4	Lag3
Herc41	1.14357796653419e-139	1.49930435469865	0.479	0.325	3.43073389960257e-136	4	Herc4
Fcrls	1.11187556181829e-134	0.632621346215091	0.469	0.357	3.33562668545487e-131	4	Fcrls
Dapk1	7.79225839715301e-133	6.08575822031616	0.176	0.302	2.3376775191459e-129	4	Dapk1
Gbf1	6.9390694652826e-129	0.493585755420471	0.492	0.358	2.08172083958478e-125	4	Gbf1
Zc3h12b1	1.21794768177772e-127	0.942095456974835	0.428	0.27	3.65384304533315e-124	4	Zc3h12b
Chst11	1.47061446317428e-114	5.47328932251401	0.414	0.331	4.41184338952283e-111	4	Chst11
Sugct	1.89319427811804e-112	0.550617269204074	0.397	0.229	5.67958283435411e-109	4	Sugct
Tlr72	1.19742851860909e-99	0.708591524790402	0.482	0.327	3.59228555582728e-96	4	Tlr7
Camkmt	1.72093714428831e-96	1.82361803581925	0.4	0.262	5.16281143286492e-93	4	Camkmt
Fmnl2	1.14143863136238e-95	2.71750337066069	0.44	0.371	3.42431589408713e-92	4	Fmnl2
Btbd71	1.69502543795649e-94	0.374235243504177	0.484	0.371	5.08507631386947e-91	4	Btbd7
Rad51b1	7.30109635018608e-77	3.80506161107694	0.287	0.308	2.19032890505582e-73	4	Rad51b
Samhd1	5.74486751442628e-72	1.12366900144706	0.379	0.278	1.72346025432788e-68	4	Samhd1
Phip	2.6390197473738e-60	0.524089000275421	0.5	0.381	7.91705924212139e-57	4	Phip
Xrcc41	2.15899877879895e-54	0.993413267715749	0.431	0.314	6.47699633639684e-51	4	Xrcc4
Fmn1	7.0467028555611e-49	3.67751493568805	0.382	0.289	2.11401085666833e-45	4	Fmn1
Pid1	2.77654952572217e-47	4.21273074090308	0.48	0.365	8.32964857716652e-44	4	Pid1
Gpr1831	2.63321171357643e-43	0.812384006014714	0.366	0.318	7.89963514072929e-40	4	Gpr183
Rps6ka5	5.24567668167099e-40	0.487720090436721	0.442	0.332	1.5737030045013e-36	4	Rps6ka5
Ddx3x	9.78008056987782e-38	3.92614981581495	0.319	0.379	2.93402417096334e-34	4	Ddx3x
Lpp	4.13592501553095e-36	0.519911009663816	0.453	0.376	1.24077750465929e-32	4	Lpp
Rassf3	9.58974260249136e-32	2.64743842804972	0.319	0.333	2.87692278074741e-28	4	Rassf3
Ccdc192	4.30483968834525e-30	9.65787731872642	0.398	0.171	1.29145190650358e-26	4	Ccdc192
Ddx52	2.52812876986636e-25	0.490390201973757	0.479	0.433	7.58438630959907e-22	4	Ddx5
Litaf	2.34953757202692e-21	0.500118440697669	0.233	0.347	7.04861271608077e-18	4	Litaf
Tpd52	1.54302519925451e-16	1.23520279390872	0.307	0.36	4.62907559776354e-13	4	Tpd52
Acaca	2.62295920422133e-11	3.43436676019623	0.259	0.283	7.86887761266398e-08	4	Acaca
Rftn1	3.06689586946123e-08	0.684759671864882	0.298	0.279	9.2006876083837e-05	4	Rftn1
Sdcbp	3.10788998680317e-05	4.0539440934411	0.349	0.392	0.0932366996040952	4	Sdcbp
Aff41	9.11055568932078e-05	1.90122772987836	0.406	0.405	0.273316670679623	4	Aff4
Gpr343	0	1.50123179534474	0.651	0.377	0	5	Gpr34
Lst1	0	1.36819450649448	0.58	0.314	0	5	Lst1
Trem2	0	1.27765191087639	0.89	0.397	0	5	Trem2
Hexb	0	1.25092878622944	0.949	0.442	0	5	Hexb
Tmem1193	0	1.15101587083147	0.713	0.357	0	5	Tmem119
Lgmn3	0	1.10308540244049	0.875	0.445	0	5	Lgmn
C1qc	0	1.06753481708344	0.94	0.433	0	5	C1qc
Laptm53	0	1.04067156059989	0.847	0.43	0	5	Laptm5
P2ry122	0	0.956979012787273	0.741	0.402	0	5	P2ry12
Cd81	0	0.913276371608854	0.868	0.392	0	5	Cd81
Cx3cr13	0	0.900797668505407	0.76	0.429	0	5	Cx3cr1
Marcks2	0	0.889712586007088	0.744	0.442	0	5	Marcks
Selplg3	0	0.867730559922799	0.662	0.379	0	5	Selplg
Man2b12	0	0.846650603438476	0.804	0.383	0	5	Man2b1
Hexa1	0	0.843802475223432	0.79	0.363	0	5	Hexa
Ctsa1	0	0.843675841584742	0.789	0.372	0	5	Ctsa
Rgs101	0	0.815254674520118	0.834	0.379	0	5	Rgs10
Csf1r3	0	0.791052788831064	0.775	0.437	0	5	Csf1r
Fcgr32	0	0.782535110239375	0.757	0.369	0	5	Fcgr3
Rnase42	0	0.773487732053188	0.732	0.371	0	5	Rnase4
Timp2	0	0.751184167838286	0.791	0.351	0	5	Timp2
Ptgs12	0	0.73962884618649	0.718	0.365	0	5	Ptgs1
Lamp1	0	0.737751723943483	0.848	0.388	0	5	Lamp1
Lag32	0	0.720575920438345	0.733	0.324	0	5	Lag3
Ltc4s1	0	0.713041781352742	0.605	0.34	0	5	Ltc4s
Vsir3	0	0.698911690979407	0.712	0.381	0	5	Vsir
Hsp90b1	0	0.694103039870458	0.616	0.396	0	5	Hsp90b1
Creg1	0	0.690311609968572	0.758	0.37	0	5	Creg1
Fcrls1	0	0.690168324414506	0.686	0.345	0	5	Fcrls
Fcgr1	0	0.673479059492913	0.702	0.357	0	5	Fcgr1
Cd300c2	0	0.663421069752229	0.769	0.372	0	5	Cd300c2
Tmsb4x	0	0.654192747908955	0.647	0.349	0	5	Tmsb4x
Eef1a1	0	0.604575099024796	0.796	0.359	0	5	Eef1a1
Olfml31	0	0.590281921415295	0.642	0.354	0	5	Olfml3
Psap	0	0.559085158584674	0.875	0.412	0	5	Psap
Npc2	0	0.555277073490079	0.859	0.359	0	5	Npc2
Unc93b13	0	0.545735307631848	0.708	0.403	0	5	Unc93b1
Siglech3	0	0.544161086833371	0.638	0.364	0	5	Siglech
P2ry133	0	0.542820478079878	0.623	0.34	0	5	P2ry13
Gns3	0	0.541931119639902	0.737	0.384	0	5	Gns
Serpine21	0	0.513518996345244	0.762	0.385	0	5	Serpine2
Cd533	0	0.505664257730061	0.642	0.391	0	5	Cd53
Otulinl3	0	0.505527439605201	0.708	0.353	0	5	Otulinl
Pld42	0	0.496368762614668	0.623	0.362	0	5	Pld4
Gng10	0	0.49012068699032	0.668	0.348	0	5	Gng10
Ccr63	0	0.480584163765689	0.594	0.337	0	5	Ccr6
Rpl10	0	0.47080005258764	0.782	0.368	0	5	Rpl10
Ssr4	0	0.462134853346395	0.73	0.361	0	5	Ssr4
Pycard	0	0.457088996989774	0.634	0.347	0	5	Pycard
Scamp22	0	0.454750235100657	0.671	0.389	0	5	Scamp2
Lrp13	0	0.441637974929226	0.714	0.396	0	5	Lrp1
Snx53	0	0.438307354467137	0.665	0.376	0	5	Snx5
Hebp1	0	0.424601972433515	0.625	0.357	0	5	Hebp1
Itgam3	0	0.423582172827756	0.646	0.388	0	5	Itgam
Rps23	0	0.420578246542854	0.823	0.357	0	5	Rps23
Clta	0	0.418969673435926	0.687	0.377	0	5	Clta
Rpl35a	0	0.413832625743273	0.775	0.374	0	5	Rpl35a
Eef1b2	0	0.402134116449788	0.715	0.361	0	5	Eef1b2
Bin22	0	0.402038311447712	0.636	0.347	0	5	Bin2
Serinc33	0	0.401110378729081	0.639	0.41	0	5	Serinc3
Pld3	0	0.400464792126228	0.573	0.34	0	5	Pld3
Rps3	0	0.38488551250512	0.74	0.369	0	5	Rps3
Abi33	0	0.38207802642881	0.607	0.348	0	5	Abi3
Lpcat23	0	0.381781639957482	0.699	0.4	0	5	Lpcat2
Calr	0	0.381769776532018	0.589	0.376	0	5	Calr
Rps28	0	0.381181730473307	0.793	0.362	0	5	Rps28
Rpl21	0	0.376281712586917	0.772	0.36	0	5	Rpl21
Clic1	0	0.36751487139163	0.632	0.401	0	5	Clic1
Rps9	0	0.363781599188632	0.824	0.351	0	5	Rps9
Rpl18a	0	0.363774307202851	0.759	0.368	0	5	Rpl18a
Capza21	0	0.362845574036693	0.661	0.371	0	5	Capza2
Gdi22	0	0.361324539612572	0.618	0.381	0	5	Gdi2
Golm13	0	0.357196388510777	0.646	0.377	0	5	Golm1
Tent5c2	0	0.354322470274937	0.568	0.301	0	5	Tent5c
Pou2f23	0	0.352650576054803	0.6	0.36	0	5	Pou2f2
Rpl3	0	0.345674225263979	0.714	0.366	0	5	Rpl3
Daglb2	0	0.345227931619328	0.636	0.337	0	5	Daglb
Dpy19l42	0	0.342670122658965	0.577	0.335	0	5	Dpy19l4
Rpl7a	0	0.341840383004704	0.731	0.39	0	5	Rpl7a
Cyth42	0	0.340024612526487	0.662	0.359	0	5	Cyth4
Mtdh3	0	0.339333414078084	0.665	0.398	0	5	Mtdh
Rpl22	0	0.335307488362744	0.7	0.357	0	5	Rpl22
Rpl36a	0	0.335201445942388	0.727	0.366	0	5	Rpl36a
Cd372	0	0.331758619014	0.598	0.361	0	5	Cd37
Pabpc1	0	0.331257206778358	0.613	0.384	0	5	Pabpc1
Rack1	0	0.326951354827481	0.741	0.372	0	5	Rack1
Rps3a1	0	0.318318931050363	0.71	0.363	0	5	Rps3a1
Havcr23	0	0.318043451501554	0.62	0.371	0	5	Havcr2
Rpl10a	0	0.313609563634149	0.782	0.349	0	5	Rpl10a
Rpl11	0	0.312933561301009	0.787	0.371	0	5	Rpl11
Rps18	0	0.310966701021751	0.7	0.375	0	5	Rps18
Rpl37	0	0.309082397765084	0.778	0.357	0	5	Rpl37
Pdia31	0	0.30186598197423	0.661	0.432	0	5	Pdia3
Rpl27a	0	0.301478881059065	0.779	0.367	0	5	Rpl27a
Ctsh	0	0.300288028111716	0.613	0.378	0	5	Ctsh
Rpl34	0	0.294796752937419	0.769	0.362	0	5	Rpl34
Ptpn18	0	0.288462932364919	0.657	0.345	0	5	Ptpn18
Alox5ap	0	0.287128295057959	0.543	0.32	0	5	Alox5ap
Rpl71	0	0.278832606293577	0.712	0.376	0	5	Rpl7
Gm10260	0	0.278289451469995	0.616	0.362	0	5	Gm10260
Slc2a52	0	0.275840688277855	0.531	0.316	0	5	Slc2a5
Coro1a	0	0.267009487821985	0.584	0.349	0	5	Coro1a
Oxct12	0	0.261625717527442	0.59	0.394	0	5	Oxct1
Rpl6	0	0.25669338676349	0.757	0.353	0	5	Rpl6
Hpgds3	0	0.253706142453049	0.677	0.379	0	5	Hpgds
Garnl31	6.64263262452238e-142	0.350650929178213	0.473	0.307	1.99278978735671e-138	5	Garnl3
Ankrd551	4.15265442216641e-115	0.84910211376917	0.268	0.186	1.24579632664992e-111	5	Ankrd55
E330020D12Rik2	1.09366254382353e-109	0.650321515428621	0.399	0.214	3.28098763147059e-106	5	E330020D12Rik
Rbpj	1.01842153641748e-52	1.06980038175292	0.27	0.356	3.05526460925245e-49	5	Rbpj
Cxcl16	2.91395349584628e-46	0.66257839641133	0.367	0.312	8.74186048753884e-43	5	Cxcl16
Sesn1	1.0987448463163e-14	4.42568746685749	0.332	0.346	3.2962345389489e-11	5	Sesn1
Serpine1	0	5.96313045345937	0.999	0.134	0	6	Serpine1
Nrbf21	0	3.19737899115359	0.623	0.307	0	6	Nrbf2
Ifitm102	0	3.16298172363987	0.526	0.328	0	6	Ifitm10
Entpd12	0	2.89790883759787	0.539	0.366	0	6	Entpd1
Cltc1	0	2.73944114016527	0.569	0.368	0	6	Cltc
Olfr1111	0	2.56501575766487	0.633	0.267	0	6	Olfr111
Hif1a1	0	2.44673600768948	0.549	0.293	0	6	Hif1a
Nr4a12	0	2.38379612396929	0.642	0.305	0	6	Nr4a1
Picalm1	0	1.98982613526623	0.644	0.362	0	6	Picalm
Smad72	0	1.98480787822047	0.646	0.341	0	6	Smad7
Hk22	0	1.9308887145055	0.535	0.323	0	6	Hk2
Crybb11	0	1.86743559126891	0.485	0.27	0	6	Crybb1
Plaur1	0	1.68589539773042	0.441	0.253	0	6	Plaur
Ly862	0	1.67192095425952	0.568	0.385	0	6	Ly86
Tgfbr12	0	1.66846760377213	0.547	0.379	0	6	Tgfbr1
Rcsd12	0	1.36364031295247	0.669	0.33	0	6	Rcsd1
Slc15a32	0	1.31880387752693	0.697	0.306	0	6	Slc15a3
Fcrls2	0	1.19014440195455	0.574	0.354	0	6	Fcrls
Hist1h2bc1	0	1.1597540212737	0.564	0.301	0	6	Hist1h2bc
Ncf12	0	1.15315977950397	0.705	0.295	0	6	Ncf1
Blnk3	0	0.954549209321227	0.618	0.371	0	6	Blnk
Gpr344	0	0.918295534974995	0.632	0.381	0	6	Gpr34
Bin12	0	0.821315785646882	0.591	0.383	0	6	Bin1
Bcl2a1d1	0	0.814190197401488	0.555	0.25	0	6	Bcl2a1d
Coq10b	0	0.748375059428008	0.539	0.315	0	6	Coq10b
Daglb3	0	0.704650578781962	0.677	0.338	0	6	Daglb
Whrn2	0	0.650068894076332	0.555	0.286	0	6	Whrn
Tent5c3	0	0.570183116334539	0.598	0.302	0	6	Tent5c
Havcr24	0	0.529583602673646	0.648	0.372	0	6	Havcr2
Arl4c2	0	0.509094123791246	0.726	0.394	0	6	Arl4c
Rffl2	0	0.496686261538214	0.552	0.328	0	6	Rffl
Dgkd3	0	0.40874826797877	0.621	0.351	0	6	Dgkd
Otulinl4	0	0.403494119210291	0.56	0.364	0	6	Otulinl
A930007I19Rik1	0	0.395510122048449	0.566	0.257	0	6	A930007I19Rik
Sowahc1	0	0.3832213473711	0.521	0.32	0	6	Sowahc
Plekho22	0	0.354328985411688	0.511	0.289	0	6	Plekho2
Mylip3	0	0.351066571445111	0.571	0.369	0	6	Mylip
Cd832	0	0.350201990610251	0.854	0.33	0	6	Cd83
Lgmn4	0	0.328978521387115	0.765	0.455	0	6	Lgmn
Pmp222	0	0.314000971141461	0.578	0.368	0	6	Pmp22
Gns4	0	0.309186679954268	0.63	0.392	0	6	Gns
Tlr73	0	0.288527279427802	0.525	0.327	0	6	Tlr7
Ptpra3	0	0.285541734802278	0.64	0.389	0	6	Ptpra
Snx54	0	0.279096725994491	0.585	0.383	0	6	Snx5
Cx3cr14	0	0.277991748487557	0.758	0.432	0	6	Cx3cr1
Bcl2a1b1	0	0.270787397149308	0.53	0.276	0	6	Bcl2a1b
Timp21	0	0.26452086842933	0.648	0.362	0	6	Timp2
E230029C05Rik3	2.71071475813305e-305	0.356213305783125	0.531	0.365	8.13214427439915e-302	6	E230029C05Rik
Chd71	1.44241204727271e-298	0.60735569163355	0.564	0.385	4.32723614181814e-295	6	Chd7
Pik3r11	8.72170043922012e-289	0.434994720170305	0.519	0.336	2.61651013176604e-285	6	Pik3r1
Edem11	1.1066374325436e-277	0.383042471519333	0.529	0.352	3.31991229763081e-274	6	Edem1
Jmjd1c2	2.48764466862415e-275	0.323454191969978	0.555	0.391	7.46293400587245e-272	6	Jmjd1c
Ifrd11	3.70634952651284e-274	3.41213204811691	0.441	0.255	1.11190485795385e-270	6	Ifrd1
Tmem1353	6.0367824912987e-274	0.497998025180676	0.554	0.384	1.81103474738961e-270	6	Tmem135
Lhfpl22	7.33685778181866e-250	0.996248253499767	0.503	0.341	2.2010573345456e-246	6	Lhfpl2
Atp6v1a1	2.63508552826727e-247	0.264747736082224	0.565	0.388	7.9052565848018e-244	6	Atp6v1a
Tgfb12	3.07948399626914e-233	0.509744204382404	0.482	0.345	9.23845198880742e-230	6	Tgfb1
Gm26293	1.03730815924775e-230	0.250863852521409	0.484	0.344	3.11192447774325e-227	6	Gm2629
Ank1	2.9018284558048e-227	1.99121577665928	0.363	0.24	8.7054853674144e-224	6	Ank
Slc7a71	4.23903973708309e-197	1.34211125031489	0.476	0.322	1.27171192112493e-193	6	Slc7a7
Tnfaip2	1.12433452533987e-188	2.32235927278358	0.347	0.203	3.37300357601961e-185	6	Tnfaip2
Ints6l3	1.93944137348985e-167	2.10317485697936	0.458	0.318	5.81832412046955e-164	6	Ints6l
Exoc3l21	1.63404768853276e-163	0.516304708707629	0.446	0.196	4.90214306559827e-160	6	Exoc3l2
B4galt11	3.7131219592608e-161	0.362127935307037	0.504	0.365	1.11393658777824e-157	6	B4galt1
Alkbh51	2.95511084875565e-137	3.98156856396159	0.422	0.274	8.86533254626695e-134	6	Alkbh5
P3h21	1.60162590283243e-135	2.88238327808095	0.481	0.337	4.80487770849729e-132	6	P3h2
Cass41	1.24034327656715e-133	2.79382961142007	0.398	0.218	3.72102982970145e-130	6	Cass4
Mpp7	1.13688581539865e-131	2.01543946377207	0.428	0.314	3.41065744619596e-128	6	Mpp7
Ptpn1	4.60747264481716e-127	0.268376783412745	0.493	0.376	1.38224179344515e-123	6	Ptpn1
Map41	4.30241261753027e-115	1.48789628219343	0.474	0.369	1.29072378525908e-111	6	Map4
4930417O13Rik1	4.60864822669189e-115	1.09795614505931	0.255	0.135	1.38259446800757e-111	6	4930417O13Rik
Kdm6b1	4.60134390563438e-110	1.54790519408027	0.398	0.298	1.38040317169032e-106	6	Kdm6b
Efnb22	3.3569373854631e-108	0.383704788711816	0.373	0.249	1.00708121563893e-104	6	Efnb2
Gm107903	9.19791447016743e-107	1.47766213775073	0.449	0.346	2.75937434105023e-103	6	Gm10790
Dmxl1	1.16418937778638e-97	3.2580699618421	0.499	0.387	3.49256813335914e-94	6	Dmxl1
Cask1	3.84776024117553e-95	4.15608116963874	0.471	0.37	1.15432807235266e-91	6	Cask
Gch11	9.99173675305484e-94	2.80950944474252	0.311	0.234	2.99752102591645e-90	6	Gch1
Cables1	1.22077693123322e-90	5.18711423812795	0.47	0.353	3.66233079369965e-87	6	Cables1
Slc16a10	3.17671495054277e-89	2.57868100948872	0.372	0.251	9.53014485162832e-86	6	Slc16a10
Gm427432	8.01111120262956e-88	1.10105363190771	0.296	0.247	2.40333336078887e-84	6	Gm42743
Sppl32	8.78052613822527e-87	0.268799302444423	0.455	0.355	2.63415784146758e-83	6	Sppl3
Atp2c1	7.81222026679749e-66	9.43145538691526	0.446	0.372	2.34366608003925e-62	6	Atp2c1
Cnot22	3.48075910841816e-63	1.29380762850167	0.466	0.373	1.04422773252545e-59	6	Cnot2
Jam2	5.11683209280653e-62	7.68757317717574	0.216	0.31	1.53504962784196e-58	6	Jam2
Mbnl11	2.40629655299511e-61	2.16210516311156	0.419	0.366	7.21888965898533e-58	6	Mbnl1
Creb11	3.20153884288052e-59	2.37150448192542	0.406	0.337	9.60461652864156e-56	6	Creb1
Kpna41	3.29992138543783e-58	2.36226513334695	0.454	0.368	9.89976415631348e-55	6	Kpna4
Gnas1	6.61829602152628e-44	1.96766540459008	0.443	0.398	1.98548880645789e-40	6	Gnas
Elf21	6.24753295628035e-43	2.31096183531134	0.414	0.352	1.8742598868841e-39	6	Elf2
Gm128651	1.81874394872736e-42	2.58019523062081	0.254	0.174	5.45623184618209e-39	6	Gm12865
Tgm2	5.66375290510196e-42	0.660236099990778	0.402	0.267	1.69912587153059e-38	6	Tgm2
Garnl32	6.45024710308254e-42	1.21428061966142	0.43	0.311	1.93507413092476e-38	6	Garnl3
P4ha11	9.52902259151875e-42	4.75803185945098	0.418	0.351	2.85870677745563e-38	6	P4ha1
Hist1h1d1	4.33644837464804e-39	2.48679122346844	0.452	0.222	1.30093451239441e-35	6	Hist1h1d
Stambpl12	9.41185723154955e-32	0.791593933245625	0.405	0.345	2.82355716946487e-28	6	Stambpl1
Glul	1.52747326634239e-24	0.560303674138666	0.456	0.405	4.58241979902718e-21	6	Glul
Gm472831	1.18424081186459e-19	0.916661770401487	0.403	0.361	3.55272243559377e-16	6	Gm47283
Ankrd552	1.92679602228092e-11	1.10152854470286	0.322	0.184	5.78038806684277e-08	6	Ankrd55
Ccny	1.06832696223739e-10	4.87428726254907	0.3	0.346	3.20498088671217e-07	6	Ccny
Wipf12	3.67191937297464e-10	1.4182450160507	0.341	0.339	1.10157581189239e-06	6	Wipf1
4732471J01Rik2	3.68077579940713e-08	2.72698717607145	0.311	0.32	0.000110423273982214	6	4732471J01Rik
Gclc1	8.73432721834153e-07	0.947994034531257	0.359	0.29	0.00262029816550246	6	Gclc
Ipmk2	0.00043921114483235	2.85021929123858	0.376	0.28	1	6	Ipmk
Chka1	0.000994253798416906	1.81013777736408	0.334	0.324	1	6	Chka
Ctsd	0	8.69102054694927	0.744	0.355	0	7	Ctsd
Zeb2	0	5.91836049949793	0.622	0.398	0	7	Zeb2
Lgals3	0	5.15496075514291	0.483	0.128	0	7	Lgals3
Mitf1	0	5.06347046807919	0.719	0.33	0	7	Mitf
Fabp5	0	4.80830071568646	0.517	0.22	0	7	Fabp5
Fyb1	0	4.80313961502285	0.636	0.382	0	7	Fyb
Runx1	0	4.15388966791547	0.551	0.378	0	7	Runx1
Fgf131	0	3.92279100128054	0.737	0.301	0	7	Fgf13
Fmn11	0	3.60067194866365	0.803	0.27	0	7	Fmn1
Fnip21	0	3.57860918500799	0.666	0.301	0	7	Fnip2
Ch25h	0	3.57038893161511	0.504	0.138	0	7	Ch25h
Lpl	0	3.32383437059591	0.54	0.129	0	7	Lpl
Lyz2	0	2.71289665580294	0.692	0.271	0	7	Lyz2
Apobec11	0	2.49701510675965	0.643	0.279	0	7	Apobec1
Spp1	0	2.42347834461891	0.557	0.136	0	7	Spp1
Cux11	0	2.38149201367277	0.614	0.381	0	7	Cux1
Ctsl	0	2.06586690653127	0.587	0.346	0	7	Ctsl
Apoe	0	2.02902936895646	0.726	0.317	0	7	Apoe
Akap101	0	1.92432253696123	0.603	0.328	0	7	Akap10
Aig11	0	1.77367469209747	0.605	0.328	0	7	Aig1
Fth1	0	1.74773147890834	0.638	0.308	0	7	Fth1
Ptk2b1	0	1.60118742866616	0.554	0.34	0	7	Ptk2b
Cst7	0	1.58488065099795	0.492	0.177	0	7	Cst7
Cd842	0	1.54674562094174	0.848	0.303	0	7	Cd84
Asph2	0	1.42334166312922	0.704	0.343	0	7	Asph
Cacna1a1	0	1.21496878022683	0.698	0.36	0	7	Cacna1a
Myo1f2	0	1.18656704773808	0.755	0.339	0	7	Myo1f
AU0202062	0	1.1381169103546	0.765	0.339	0	7	AU020206
Kcnk132	0	0.974489882836438	0.565	0.325	0	7	Kcnk13
Itgax	0	0.965311301638968	0.688	0.214	0	7	Itgax
Gm137102	0	0.930713845859746	0.522	0.221	0	7	Gm13710
Cers6	0	0.887147888263996	0.7	0.285	0	7	Cers6
Pld31	0	0.876070675843485	0.73	0.335	0	7	Pld3
Cdkal11	0	0.848150379855215	0.6	0.355	0	7	Cdkal1
Tec1	0	0.836391663990723	0.627	0.314	0	7	Tec
Anapc152	0	0.823433391789382	0.594	0.28	0	7	Anapc15
Tns31	0	0.821193581764408	0.747	0.357	0	7	Tns3
Rftn11	0	0.813220487602679	0.653	0.262	0	7	Rftn1
Acer32	0	0.808801042534274	0.584	0.359	0	7	Acer3
Axl	0	0.78190021277022	0.711	0.251	0	7	Axl
Tnfrsf11a3	0	0.743042815824363	0.572	0.308	0	7	Tnfrsf11a
Cacna1d2	0	0.722379420303306	0.587	0.354	0	7	Cacna1d
Ctsa2	0	0.720205751026225	0.719	0.379	0	7	Ctsa
Skap22	0	0.710801477442237	0.638	0.365	0	7	Skap2
St8sia62	0	0.693269031403601	0.584	0.255	0	7	St8sia6
Apbb1ip2	0	0.676965843188843	0.615	0.364	0	7	Apbb1ip
Snx242	0	0.626563257272549	0.564	0.347	0	7	Snx24
Sh3kbp13	0	0.609117202935504	0.678	0.373	0	7	Sh3kbp1
Atp8a12	0	0.590807423876052	0.572	0.374	0	7	Atp8a1
Dnmt3a1	0	0.569806179350834	0.613	0.354	0	7	Dnmt3a
Gsap1	0	0.567680080598113	0.619	0.322	0	7	Gsap
Arhgap24	0	0.566841037539409	0.613	0.288	0	7	Arhgap24
Irf8	0	0.554573653279062	0.636	0.356	0	7	Irf8
Pnpla72	0	0.547371758423975	0.557	0.351	0	7	Pnpla7
Rbm471	0	0.541847437871186	0.611	0.343	0	7	Rbm47
Eya42	0	0.533376423628858	0.546	0.297	0	7	Eya4
Asap11	0	0.531659361130037	0.579	0.373	0	7	Asap1
Man2b13	0	0.531346912050677	0.695	0.392	0	7	Man2b1
Acaca1	0	0.518895314068428	0.54	0.269	0	7	Acaca
Ppm1h2	0	0.495766596528827	0.598	0.351	0	7	Ppm1h
Fnip12	0	0.489486233806723	0.578	0.381	0	7	Fnip1
Gnaq1	0	0.480909733232016	0.598	0.393	0	7	Gnaq
Dpy19l43	0	0.459121186197511	0.56	0.338	0	7	Dpy19l4
Snx302	0	0.457063053940998	0.588	0.315	0	7	Snx30
Gna122	0	0.456973176000681	0.605	0.346	0	7	Gna12
Pik3cb2	0	0.453231916221779	0.586	0.325	0	7	Pik3cb
Oxct13	0	0.405786000264407	0.619	0.395	0	7	Oxct1
Mthfs2	0	0.396842303204645	0.528	0.31	0	7	Mthfs
Tent5c4	0	0.384152973838154	0.614	0.302	0	7	Tent5c
Cd300c21	0	0.369090160552239	0.714	0.379	0	7	Cd300c2
Cerk3	0	0.366463723059628	0.579	0.358	0	7	Cerk
Timp22	0	0.349678915644601	0.584	0.365	0	7	Timp2
Creg11	0	0.344293087944695	0.616	0.381	0	7	Creg1
Gns5	0	0.341846089353065	0.628	0.393	0	7	Gns
Cpd1	0	0.318141308980329	0.533	0.313	0	7	Cpd
Snx55	0	0.31751962739162	0.638	0.38	0	7	Snx5
Capn33	0	0.288272381062778	0.557	0.318	0	7	Capn3
Arhgap392	0	0.278984828837222	0.547	0.33	0	7	Arhgap39
Hexa2	0	0.272242814317676	0.622	0.375	0	7	Hexa
Man1c11	0	0.261206740248522	0.585	0.336	0	7	Man1c1
Npc21	0	0.260675785381609	0.693	0.372	0	7	Npc2
Evl2	5.93797716374899e-304	0.271520231085699	0.559	0.355	1.7813931491247e-300	7	Evl
Gng12	3.58913366267789e-295	0.25210834355666	0.564	0.369	1.07674009880337e-291	7	Gng12
Ctnna3	3.95789080462765e-285	1.65913522821694	0.28	0.119	1.18736724138829e-281	7	Ctnna3
Aplp21	1.02485926441248e-284	0.757981091970705	0.522	0.353	3.07457779323743e-281	7	Aplp2
Rnf1802	5.48250050379976e-283	0.266488888999512	0.533	0.354	1.64475015113993e-279	7	Rnf180
Tmem176a	3.1623343165113e-278	1.29930594886065	0.504	0.334	9.48700294953391e-275	7	Tmem176a
Znrf31	1.05647039908089e-274	0.357604258246111	0.522	0.297	3.16941119724267e-271	7	Znrf3
Kif13b1	1.73179823588794e-274	0.254011927568822	0.528	0.329	5.19539470766383e-271	7	Kif13b
Celf12	1.39626293749106e-268	0.396666225088174	0.564	0.384	4.18878881247319e-265	7	Celf1
Bcar3	4.48780846376069e-254	1.23857457209513	0.477	0.224	1.34634253912821e-250	7	Bcar3
Tgfbr23	2.87406821535227e-249	0.352358401741828	0.528	0.384	8.62220464605682e-246	7	Tgfbr2
Retreg14	2.79276510873906e-246	0.274991648210829	0.53	0.379	8.37829532621717e-243	7	Retreg1
Lhfpl23	3.25234738664549e-242	0.397888432850643	0.512	0.341	9.75704215993646e-239	7	Lhfpl2
Eml41	3.97837258797104e-237	1.3129796666606	0.525	0.35	1.19351177639131e-233	7	Eml4
Large11	2.86832997659872e-216	0.838538327022638	0.543	0.388	8.60498992979617e-213	7	Large1
Mir99ahg1	1.13516684403896e-199	1.44051012831343	0.557	0.422	3.40550053211687e-196	7	Mir99ahg
Lrrc8d2	4.24144302263535e-185	0.278466988426756	0.49	0.339	1.2724329067906e-181	7	Lrrc8d
Rin21	7.92597846919487e-184	3.53032652572901	0.522	0.365	2.37779354075846e-180	7	Rin2
Fbxl172	3.17464513996966e-171	0.767597812756997	0.541	0.398	9.52393541990899e-168	7	Fbxl17
St6gal11	1.92040069112092e-170	0.274016782576096	0.49	0.336	5.76120207336276e-167	7	St6gal1
Oxr1	2.18189263999741e-169	2.01860372342206	0.51	0.366	6.54567791999223e-166	7	Oxr1
Hist1h2bc2	6.1642059883745e-169	2.41677528873257	0.233	0.318	1.84926179651235e-165	7	Hist1h2bc
Gm50862	4.72434755426671e-165	0.396472785682059	0.48	0.304	1.41730426628001e-161	7	Gm5086
Fat31	1.2387980339827e-163	3.05673321953943	0.497	0.355	3.71639410194809e-160	7	Fat3
Calr1	2.39616306072883e-160	0.348011897334476	0.518	0.382	7.18848918218649e-157	7	Calr
Stag11	3.6226765913052e-158	0.26921666617536	0.518	0.395	1.08680297739156e-154	7	Stag1
Arid5b2	3.10700226527834e-156	0.388182368839267	0.49	0.351	9.32100679583502e-153	7	Arid5b
Cd36	2.8658119833956e-155	2.45379974346474	0.274	0.12	8.59743595018679e-152	7	Cd36
Cd72	3.40312598887267e-152	6.40816568699619	0.369	0.112	1.0209377966618e-148	7	Cd72
Pan32	2.44938585166666e-151	0.495927618744509	0.502	0.37	7.34815755499999e-148	7	Pan3
Apoc1	7.98994295498704e-151	2.01434043305204	0.395	0.159	2.39698288649611e-147	7	Apoc1
Prex12	3.40912604095555e-148	0.323206918600578	0.507	0.386	1.02273781228667e-144	7	Prex1
Rgs21	1.74664769918074e-147	1.06722635384469	0.414	0.332	5.23994309754223e-144	7	Rgs2
Lcor2	6.61014420197322e-142	0.905582446508858	0.499	0.355	1.98304326059197e-138	7	Lcor
Mef2a1	1.72042193188688e-139	0.405057838295464	0.51	0.414	5.16126579566064e-136	7	Mef2a
Nptn1	2.62981428047373e-135	0.316845349646485	0.564	0.435	7.88944284142118e-132	7	Nptn
Tcf202	1.80044506937961e-132	0.268350925446815	0.496	0.34	5.40133520813882e-129	7	Tcf20
Heatr5a2	8.11846617020381e-126	0.86552353654593	0.467	0.33	2.43553985106114e-122	7	Heatr5a
Hist1h2be1	7.76885313579202e-116	0.696254844612968	0.263	0.271	2.33065594073761e-112	7	Hist1h2be
Gm427433	3.69989314008965e-115	0.924194020242498	0.231	0.25	1.1099679420269e-111	7	Gm42743
Colec12	1.44612061393748e-105	5.64034849964107	0.245	0.36	4.33836184181243e-102	7	Colec12
Dcstamp	3.58983035614711e-103	0.635203087638505	0.299	0.102	1.07694910684413e-99	7	Dcstamp
Samhd11	4.16104227884458e-103	6.78017735511807	0.387	0.279	1.24831268365337e-99	7	Samhd1
Cdk14	1.26746042301538e-80	9.17568123685518	0.482	0.343	3.80238126904614e-77	7	Cdk14
Tbl1xr12	8.20264512852517e-77	0.252669705489428	0.478	0.381	2.46079353855755e-73	7	Tbl1xr1
Rbpj1	3.75608054047525e-75	1.50530977932383	0.421	0.348	1.12682416214258e-71	7	Rbpj
Slc8a11	3.39394504759097e-71	0.865620661860114	0.456	0.39	1.01818351427729e-67	7	Slc8a1
Gm351881	3.02094797343414e-59	1.618386124618	0.404	0.339	9.06284392030242e-56	7	Gm35188
Enox21	1.79396951457951e-53	0.358271354024122	0.425	0.311	5.38190854373854e-50	7	Enox2
Tex14	5.74577706593005e-37	6.44740782135975	0.258	0.24	1.72373311977902e-33	7	Tex14
Gm372401	4.43237162870893e-25	2.12151057597413	0.412	0.349	1.32971148861268e-21	7	Gm37240
5330438D12Rik1	1.31937038909749e-21	0.779454304224207	0.42	0.372	3.95811116729247e-18	7	5330438D12Rik
Rasgef1b	6.04016639661073e-19	0.343453724619813	0.187	0.299	1.81204991898322e-15	7	Rasgef1b
Gm15155	2.7034385312845e-18	3.50611438504204	0.407	0.147	8.11031559385349e-15	7	Gm15155
Cdk61	2.5206291990116e-13	3.76473434063343	0.372	0.336	7.5618875970348e-10	7	Cdk6
Nedd4l	1.58789175967257e-11	0.921019064876548	0.42	0.371	4.76367527901772e-08	7	Nedd4l
Adamts162	2.6802002790058e-11	0.774293488402878	0.271	0.215	8.0406008370174e-08	7	Adamts16
Alcam	3.87069049858472e-10	2.12273095272774	0.326	0.233	1.16120714957542e-06	7	Alcam
Garnl33	1.16824738527469e-09	1.01251627568743	0.365	0.314	3.50474215582407e-06	7	Garnl3
Dock10	0.00475096256070139	9.5091970111441	0.399	0.403	1	7	Dock10
Igfbp2	0	20.0775124663469	0.985	0.363	0	8	Igfbp2
Sostdc1	0	19.9198788968598	0.984	0.314	0	8	Sostdc1
Tmem72	0	17.6952288542415	0.936	0.201	0	8	Tmem72
Folr1	0	16.6673611833508	0.99	0.327	0	8	Folr1
Prlr	0	15.5964627145177	0.971	0.372	0	8	Prlr
Kcnj13	0	14.3234165308807	0.951	0.328	0	8	Kcnj13
Enpp2	0	14.2947588239913	0.996	0.259	0	8	Enpp2
Kcne2	0	14.0974544055434	0.91	0.186	0	8	Kcne2
Ecrg4	0	13.0962390119988	0.99	0.335	0	8	Ecrg4
Spint2	0	12.3859748092093	0.96	0.309	0	8	Spint2
Kl	0	12.0812428481599	0.983	0.286	0	8	Kl
Ptgds	0	11.9332158831864	0.987	0.28	0	8	Ptgds
Col9a3	0	11.1244541980864	0.987	0.242	0	8	Col9a3
Ttr	0	9.00008156574196	0.995	0.288	0	8	Ttr
Sulf1	0	8.7034111533706	0.981	0.202	0	8	Sulf1
[truncated: 9,272 more rows]
