# Supplementary material for: Dysregulation of neuroprotective astrocytes, a spectrum of microglial activation states, and altered hippocampal neurogenesis are revealed by single-cell RNA sequencing in prion disease
Source: Acta Neuropathol Commun. 2022 Nov 9;10:161. doi: 10.1186/s40478-022-01450-4 (PMC9647949; doi:10.1186/s40478-022-01450-4)
Supplement: Supplementary file 3 — Additional file 3: Total number of cells isolated from RML or Mock infected mice that were classified into each of the cell clusters from the full single cell RNAseq atlas. [file 40478_2022_1450_MOESM3_ESM.csv]

	Var1	Freq
1	micro.0_Mock	3901
2	smc.21_Mock	959
3	r.micro.5_Mock	1613
4	astro.10_Mock	5122
5	r.micro.4_Mock	4188
6	endo.2_Mock	4571
7	r.micro.3_Mock	3409
8	astro.26_Mock	304
9	im.neu.32_Mock	44
10	endo.11_Mock	1964
11	astro.20_Mock	1709
12	micro.1_Mock	3320
13	g.neu.16_Mock	1087
14	d.neu.8_Mock	1021
15	peri.14_Mock	1652
16	r.micro.7_Mock	78
17	im.neu.18_Mock	938
18	r.micro.13_Mock	496
19	micro.6_Mock	793
20	pvm.22_Mock	689
21	dc.29_Mock	208
22	vlmc.30_Mock	259
23	endo.38_Mock	18
24	pvm.15_Mock	213
25	g.neu.34_Mock	122
26	opc.19_Mock	262
27	r.micro.23_Mock	31
28	endo.27_Mock	295
29	micro.12_Mock	39
30	lymph.28_Mock	160
31	d.neu.35_Mock	193
32	im.neu.24_Mock	125
33	micro.25_Mock	177
34	g.neu.33_Mock	166
35	dc.9_Mock	72
36	dc.17_Mock	32
37	g.neu.31_Mock	290
38	dc.36_Mock	1
39	oligo.37_Mock	14
40	micro.0_RML	13583
41	r.micro.3_RML	8878
42	r.micro.7_RML	7362
43	micro.1_RML	11661
44	endo.2_RML	8135
45	r.micro.5_RML	7378
46	im.neu.18_RML	1783
47	oligo.37_RML	242
48	r.micro.4_RML	5629
49	endo.11_RML	3281
50	dc.9_RML	6218
51	smc.21_RML	849
52	im.neu.24_RML	753
53	opc.19_RML	2180
54	r.micro.13_RML	3936
55	peri.14_RML	2562
56	r.micro.23_RML	1468
57	micro.6_RML	6855
58	micro.12_RML	5032
59	g.neu.33_RML	270
60	g.neu.16_RML	2173
61	dc.17_RML	2735
62	d.neu.8_RML	6024
63	dc.29_RML	324
64	pvm.15_RML	3800
65	pvm.22_RML	826
66	endo.27_RML	369
67	g.neu.31_RML	207
68	astro.20_RML	158
69	astro.10_RML	824
70	g.neu.34_RML	271
71	d.neu.35_RML	196
72	dc.36_RML	311
73	lymph.28_RML	472
74	micro.25_RML	569
75	astro.26_RML	420
76	vlmc.30_RML	262
77	im.neu.32_RML	402
78	endo.38_RML	50
