# Supplementary material for: Dysregulation of neuroprotective astrocytes, a spectrum of microglial activation states, and altered hippocampal neurogenesis are revealed by single-cell RNA sequencing in prion disease
Source: Acta Neuropathol Commun. 2022 Nov 9;10:161. doi: 10.1186/s40478-022-01450-4 (PMC9647949; doi:10.1186/s40478-022-01450-4)
Supplement: Supplementary file 4 — Additional file 4: Cell type identity scores calculated using SCType for each cell cluster in the full single cell RNAseq atlas. [file 40478_2022_1450_MOESM4_ESM.csv]

cluster	type	scores	ncells
0	Microglial cells	60842.8214122529	17484
1	Microglial cells	26382.9156928262	14981
2	Endothelial cells	75324.3228888293	12706
3	reactive microglia	18784.4499775539	12287
4	reactive microglia	10344.194919334	9817
5	reactive microglia	17749.1962860903	8991
6	Microglial cells	14152.3920290105	7648
7	reactive microglia	5141.04777436338	7440
8	Dopaminergic neurons	6464.71452504125	7045
9	dendritic cells	13737.1174082289	6290
10	Astrocytes	111449.407508888	5946
11	Endothelial cells	41974.4727815979	5245
12	Microglial cells	13365.7611456708	5071
13	reactive microglia	13619.1063764544	4432
14	Pericytes	27173.9516258209	4214
15	perivascular macrophages	3082.36005059572	4013
16	Glutamatergic neurons	12156.2951243594	3260
17	dendritic cells	15058.2529624	2767
18	Immature neurons	28000.3203425942	2721
19	Oligodendrocyte precursor cells	34987.8054917803	2442
20	Astrocytes	31654.2632256334	1867
21	Smooth muscle cells	22713.6746034768	1808
22	perivascular macrophages	26525.6600001291	1515
23	reactive microglia	1590.92364187219	1499
24	Immature neurons	1352.34271159856	878
25	Microglial cells	2201.13932521864	746
26	Astrocytes	4162.81614966849	724
27	Endothelial cells	3329.83454472504	664
28	Lymphocytes	5479.65283065667	632
29	dendritic cells	2395.55697139593	532
30	VLMC	5945.47810969568	521
31	Glutamatergic neurons	3140.56736898514	497
32	Immature neurons	2089.37635453043	446
33	Glutamatergic neurons	3363.43856398111	436
34	Glutamatergic neurons	3594.11775053825	393
35	Dopaminergic neurons	1336.05202835416	389
36	dendritic cells	2008.94493781397	312
37	Oligodendrocytes	2050.82160255147	256
38	Endothelial cells	340.415865329319	68
