# Supplementary material for: Dysregulation of neuroprotective astrocytes, a spectrum of microglial activation states, and altered hippocampal neurogenesis are revealed by single-cell RNA sequencing in prion disease
Source: Acta Neuropathol Commun. 2022 Nov 9;10:161. doi: 10.1186/s40478-022-01450-4 (PMC9647949; doi:10.1186/s40478-022-01450-4)
Supplement: Supplementary file 5 — Additional file 5: Mann-Whitney p-values corresponding to relative frequency differences between RML and mock infected mice for each cell cluster in the full single cell RNAseq atlas. [file 40478_2022_1450_MOESM5_ESM.csv]

	celltype	Region	pval
micro.0hp	micro.0	hp	0.111111111111111
micro.0cx	micro.0	cx	0.367676767676768
micro.1hp	micro.1	hp	0.0555555555555556
micro.1cx	micro.1	cx	0.367676767676768
endo.2hp	endo.2	hp	0.222222222222222
endo.2cx	endo.2	cx	0.00404040404040404
micro.3hp	micro.3	hp	0.333333333333333
micro.3cx	micro.3	cx	0.460606060606061
micro.4hp	micro.4	hp	0.0555555555555556
micro.4cx	micro.4	cx	0.00404040404040404
micro.5hp	micro.5	hp	0.333333333333333
micro.5cx	micro.5	cx	0.00808080808080808
micro.6hp	micro.6	hp	0.0555555555555556
micro.6cx	micro.6	cx	0.00404040404040404
micro.7hp	micro.7	hp	0.0555555555555556
micro.7cx	micro.7	cx	0.00404040404040404
micro.9hp	micro.9	hp	0.0555555555555556
micro.9cx	micro.9	cx	0.00404040404040404
astro.10hp	astro.10	hp	0.0555555555555556
astro.10cx	astro.10	cx	0.00404040404040404
endo.11hp	endo.11	hp	0.111111111111111
endo.11cx	endo.11	cx	0.0161616161616162
micro.12hp	micro.12	hp	0.0555555555555556
micro.12cx	micro.12	cx	0.00404040404040404
micro.13hp	micro.13	hp	0.0555555555555556
micro.13cx	micro.13	cx	0.00404040404040404
peri.14hp	peri.14	hp	0.0555555555555556
peri.14cx	peri.14	cx	0.00404040404040404
g.neu.16hp	g.neu.16	hp	0.333333333333333
g.neu.16cx	g.neu.16	cx	0.0282828282828283
micro.17hp	micro.17	hp	0.0555555555555556
micro.17cx	micro.17	cx	0.00404040404040404
im.neu.18hp	im.neu.18	hp	0.888888888888889
im.neu.18cx	im.neu.18	cx	1
opc.19hp	opc.19	hp	0.0555555555555556
opc.19cx	opc.19	cx	0.808080808080808
astro.20hp	astro.20	hp	0.0529243713782503
astro.20cx	astro.20	cx	0.0216256142161174
smc.21hp	smc.21	hp	0.0555555555555556
smc.21cx	smc.21	cx	0.109090909090909
pvm.22hp	pvm.22	hp	0.111111111111111
pvm.22cx	pvm.22	cx	0.367676767676768
micro.23hp	micro.23	hp	0.0555555555555556
micro.23cx	micro.23	cx	0.00404040404040404
im.neu.24hp	im.neu.24	hp	0.222222222222222
im.neu.24cx	im.neu.24	cx	0.153535353535354
micro.25hp	micro.25	hp	0.888888888888889
micro.25cx	micro.25	cx	0.808080808080808
epen.26hp	epen.26	hp	1
epen.26cx	epen.26	cx	0.282828282828283
endo.27hp	endo.27	hp	0.333333333333333
endo.27cx	endo.27	cx	0.00808080808080808
lymph.28hp	lymph.28	hp	0.222222222222222
lymph.28cx	lymph.28	cx	0.282828282828283
pvm.29hp	pvm.29	hp	0.888888888888889
pvm.29cx	pvm.29	cx	0.0727272727272727
vlmc.30hp	vlmc.30	hp	0.222222222222222
vlmc.30cx	vlmc.30	cx	0.0282828282828283
g.neu.31hp	g.neu.31	hp	0.888888888888889
g.neu.31cx	g.neu.31	cx	0.153535353535354
im.neu.32hp	im.neu.32	hp	0.222222222222222
im.neu.32cx	im.neu.32	cx	0.864900617136011
g.neu.33hp	g.neu.33	hp	0.666666666666667
g.neu.33cx	g.neu.33	cx	0.282828282828283
g.neu.34hp	g.neu.34	hp	0.666666666666667
g.neu.34cx	g.neu.34	cx	0.266236144482161
micro.36hp	micro.36	hp	0.0560066069507073
micro.36cx	micro.36	cx	0.00802184705268785
opc.37hp	opc.37	hp	0.0555555555555556
opc.37cx	opc.37	cx	0.0725041284701931
endo.38hp	endo.38	hp	0.666666666666667
endo.38cx	endo.38	cx	0.933333333333333
