# Supplementary material for: Dysregulation of neuroprotective astrocytes, a spectrum of microglial activation states, and altered hippocampal neurogenesis are revealed by single-cell RNA sequencing in prion disease
Source: Acta Neuropathol Commun. 2022 Nov 9;10:161. doi: 10.1186/s40478-022-01450-4 (PMC9647949; doi:10.1186/s40478-022-01450-4)
Supplement: Supplementary file 6 — Additional file 6: Mann-Whitney p-values corresponding to relative frequency differences between RML and mock infected mice for each cell sub-cluster in the subset astrocyte dataset. [file 40478_2022_1450_MOESM6_ESM.csv]

	celltype	Region	pval
0hp	0	hp	0.105881160500748
0cx	0	cx	0.214141414141414
1hp	1	hp	0.222222222222222
1cx	1	cx	0.808080808080808
2hp	2	hp	0.0560066069507073
2cx	2	cx	0.00404040404040404
3hp	3	hp	0.180249408559475
3cx	3	cx	0.0484848484848485
4hp	4	hp	0.023752629607744
4cx	4	cx	0.346843112646965
5hp	5	hp	0.117493414154057
5cx	5	cx	0.10049374059349
6hp	6	hp	0.0555555555555556
6cx	6	cx	0.00404040404040404
7hp	7	hp	0.0777447424488027
7cx	7	cx	0.933333333333333
8hp	8	hp	0.0555555555555556
8cx	8	cx	0.00808080808080808
9hp	9	hp	0.117493414154057
9cx	9	cx	0.932206033775879
10hp	10	hp	0.64646220266417
10cx	10	cx	0.932206033775879
