# Supplementary material for: Dysregulation of neuroprotective astrocytes, a spectrum of microglial activation states, and altered hippocampal neurogenesis are revealed by single-cell RNA sequencing in prion disease
Source: Acta Neuropathol Commun. 2022 Nov 9;10:161. doi: 10.1186/s40478-022-01450-4 (PMC9647949; doi:10.1186/s40478-022-01450-4)
Supplement: Supplementary file 7 — Additional file 7: Mann-Whitney p-values corresponding to relative frequency differences between RML and mock infected mice for each cell sub-cluster in the subset neuron dataset. [file 40478_2022_1450_MOESM7_ESM.csv]

	celltype	Region	pval
m.neu.0hp	m.neu.0	hp	0.5
m.neu.0cx	m.neu.0	cx	0.214141414141414
npc.1hp	npc.1	hp	0.0555555555555556
npc.1cx	npc.1	cx	0.109090909090909
diff.neu.2hp	diff.neu.2	hp	0.5
diff.neu.2cx	diff.neu.2	cx	0.56969696969697
diff.neu.3hp	diff.neu.3	hp	0.888888888888889
diff.neu.3cx	diff.neu.3	cx	0.0727272727272727
ex.neu.4hp	ex.neu.4	hp	0.666666666666667
ex.neu.4cx	ex.neu.4	cx	0.282828282828283
diff.neu.5hp	diff.neu.5	hp	0.888888888888889
diff.neu.5cx	diff.neu.5	cx	0.367676767676768
ex.neu.6hp	ex.neu.6	hp	0.5
ex.neu.6cx	ex.neu.6	cx	0.282828282828283
cr.neu.7hp	cr.neu.7	hp	0.0555555555555556
cr.neu.7cx	cr.neu.7	cx	0.733646788822765
ex.neu.8hp	ex.neu.8	hp	1
ex.neu.8cx	ex.neu.8	cx	0.0195942164261451
ex.neu.9hp	ex.neu.9	hp	0.666666666666667
ex.neu.9cx	ex.neu.9	cx	0.266236144482161
inh.neu.10hp	inh.neu.10	hp	0.111111111111111
inh.neu.10cx	inh.neu.10	cx	0.367676767676768
m.neu.11hp	m.neu.11	hp	0.185839007546076
m.neu.11cx	m.neu.11	cx	0.0282828282828283
diff.neu.12hp	diff.neu.12	hp	0.759765825978067
diff.neu.12cx	diff.neu.12	cx	0.282828282828283
inh.neu.13hp	inh.neu.13	hp	0.0371022008594701
inh.neu.13cx	inh.neu.13	cx	0.282828282828283
diff.neu.14hp	diff.neu.14	hp	0.111111111111111
diff.neu.14cx	diff.neu.14	cx	0.268767552984235
ex.neu.15hp	ex.neu.15	hp	0.111111111111111
ex.neu.15cx	ex.neu.15	cx	0.808080808080808
