# Supplementary material for: Dysregulation of neuroprotective astrocytes, a spectrum of microglial activation states, and altered hippocampal neurogenesis are revealed by single-cell RNA sequencing in prion disease
Source: Acta Neuropathol Commun. 2022 Nov 9;10:161. doi: 10.1186/s40478-022-01450-4 (PMC9647949; doi:10.1186/s40478-022-01450-4)
Supplement: Supplementary file 8 — Additional file 8: Differentially expressed transcripts between cells isolated from RML and Mock infected mice within each cell cluster in the full single cell RNAseq atlas. Differentially expressed transcripts were defined by criteria of FDR p-value < 0.05, |log2FC| > 0.5 and %cell-expression difference > -0.1 or < 0.1 for increased/decreased genes respectively. [file 40478_2022_1450_MOESM8_ESM.csv]

cell cluster	Gene	p_val	avg_log2FC	pct.1	pct.2	p_val_adj
astro.10	Angpt1	1.03E-134	12.74398547	0.915	1	2.94E-131
astro.10	Plce1	3.57E-114	3.072002104	0.93	1	1.02E-110
astro.10	Mobp	1.28E-74	1.173105045	0.922	0.999	3.68E-71
astro.10	Vav3	6.08E-57	3.477233936	0.916	1	1.74E-53
astro.10	Gpr37l1	4.72E-56	1.014622929	0.944	1	1.35E-52
astro.10	Lrig1	1.58E-52	5.436311617	0.91	1	4.53E-49
astro.10	Mir100hg	7.46E-52	11.59424519	0.96	1	2.14E-48
astro.10	Otud7a	5.09E-48	7.560828246	0.904	1	1.46E-44
astro.10	Htra1	1.23E-47	3.055895982	0.921	1	3.52E-44
astro.10	Cldn10	9.56E-47	4.372958027	0.905	1	2.74E-43
astro.10	Cxcl14	5.95E-45	3.534605692	0.922	1	1.71E-41
astro.10	Slc2a13	1.61E-43	0.52886385	0.917	1	4.60E-40
astro.10	Gjb6	6.02E-42	7.166727291	0.927	1	1.73E-38
astro.10	Prnp	5.00E-41	2.607210055	0.931	1	1.43E-37
astro.10	Wdr17	6.56E-41	1.068829746	0.926	1	1.88E-37
astro.10	Slc6a1	2.29E-34	5.260306468	0.97	1	6.58E-31
astro.10	Asic2	2.35E-34	10.97712254	0.959	1	6.75E-31
astro.10	Neat1	3.79E-33	3.581868006	0.977	1	1.09E-29
astro.10	Fgfr3	1.93E-32	12.96003738	0.939	1	5.53E-29
astro.10	Cdh19	3.59E-32	11.13143223	0.932	1	1.03E-28
astro.10	Ckb	1.63E-31	4.471421443	0.928	1	4.66E-28
astro.10	Trac	1.88E-31	1.072471643	0.874	0.964	5.41E-28
astro.10	Gpm6a	9.69E-31	2.941264856	0.962	1	2.78E-27
astro.10	Aqp4	9.91E-31	6.269990813	0.932	1	2.84E-27
astro.10	Dclk1	7.65E-30	5.292174206	0.958	1	2.20E-26
astro.10	Bmpr1b	1.04E-29	9.5204484	0.966	1	3.00E-26
astro.10	Bcan	1.26E-29	6.06730228	0.956	1	3.62E-26
astro.10	Acsl3	1.63E-29	4.847593657	0.988	1	4.67E-26
astro.10	Nol4	3.02E-29	1.441052361	0.931	1	8.65E-26
astro.10	Scg3	7.12E-29	5.640968842	0.97	1	2.04E-25
astro.10	Cspg5	4.62E-28	2.413075972	0.958	1	1.33E-24
astro.10	Acsl6	5.99E-28	5.634691567	0.962	1	1.72E-24
astro.10	Atp1b2	4.98E-26	5.408876653	0.954	1	1.43E-22
astro.10	Lrp1b	1.12E-25	7.459415741	0.959	1	3.21E-22
astro.10	Ntsr2	2.01E-25	2.218403794	0.982	1	5.76E-22
astro.10	Gstm5	3.56E-25	3.981403197	0.938	0.996	1.02E-21
astro.10	Cdc37l1	4.78E-25	0.52469731	0.932	1	1.37E-21
astro.10	Ldhb	1.57E-24	1.651776839	0.938	0.999	4.51E-21
astro.10	Fgf12	3.27E-24	4.095510919	0.934	0.997	9.37E-21
astro.10	Enah	1.77E-22	8.509759596	0.933	1	5.07E-19
astro.10	Gli3	2.08E-22	10.21308308	0.942	1	5.97E-19
astro.10	Fut9	2.14E-22	3.975114793	0.902	0.999	6.13E-19
astro.10	Gfap	3.58E-22	3.432267615	0.939	1	1.03E-18
astro.10	Tspan7	9.33E-22	4.725796924	0.924	1	2.68E-18
astro.10	Cdh20	1.75E-21	12.04832206	0.927	1	5.01E-18
astro.10	Ntrk2	1.99E-20	7.820979303	0.984	1	5.72E-17
astro.10	Meis2	3.13E-20	11.91878848	0.959	1	8.98E-17
astro.10	Mmd2	4.90E-20	6.090619752	0.938	1	1.41E-16
astro.10	Rorb	1.21E-19	1.532813541	0.965	1	3.47E-16
astro.10	Hepacam	6.75E-19	3.512156027	0.958	1	1.94E-15
astro.10	Id4	1.75E-18	4.988146516	0.939	1	5.01E-15
astro.10	Ttyh1	1.81E-18	4.89278685	0.948	1	5.19E-15
astro.10	Gstm1	2.92E-18	4.306069277	0.928	1	8.37E-15
astro.10	Ank2	4.66E-18	11.04762059	0.949	1	1.34E-14
astro.10	Cdh2	7.97E-18	5.389212946	0.97	1	2.29E-14
astro.10	Nrcam	1.41E-17	7.104276856	0.978	1	4.05E-14
astro.10	Fam171b	1.66E-17	5.120141829	0.908	1	4.76E-14
astro.10	Astn1	7.13E-17	3.171559911	0.932	1	2.04E-13
astro.10	Ncam1	1.27E-16	10.61924387	0.967	1	3.64E-13
astro.10	Gria2	2.01E-16	6.500319537	0.971	1	5.77E-13
astro.10	Slc4a4	5.95E-16	2.701536467	0.984	1	1.71E-12
astro.10	Auts2	1.52E-15	1.494150055	0.945	1	4.36E-12
astro.10	Prdx6	5.81E-15	5.895468026	0.967	1	1.67E-11
astro.10	Phyhipl	5.82E-15	7.961965342	0.953	1	1.67E-11
astro.10	Glul	2.04E-14	9.268939383	0.897	0.997	5.85E-11
astro.10	Sox9	3.53E-14	9.364421765	0.936	1	1.01E-10
astro.10	Il1rapl1	6.21E-14	6.274507818	0.927	1	1.78E-10
astro.10	Slc1a3	1.31E-13	3.673236819	0.978	1	3.77E-10
astro.10	Lama2	6.60E-13	5.407541932	0.921	1	1.89E-09
astro.10	Ctdspl	1.04E-12	0.58602189	0.538	0.637	2.99E-09
astro.10	Sgcd	1.93E-12	9.063983256	0.924	0.999	5.54E-09
astro.10	Kif1b	4.03E-12	2.395388902	0.915	0.999	1.16E-08
astro.10	Kcnn2	4.56E-12	10.74435745	0.93	1	1.31E-08
astro.10	Kcnh7	5.52E-12	2.001838336	0.712	0.803	1.58E-08
astro.10	Ctnnd2	7.88E-12	3.644222049	0.955	1	2.26E-08
astro.10	Kirrel3	6.62E-11	10.31408693	0.973	1	1.90E-07
astro.10	Tnik	1.15E-10	10.32482122	0.984	1	3.29E-07
astro.10	Magi2	2.86E-10	5.492517057	0.985	1	8.21E-07
astro.10	Rora	2.88E-10	1.708822601	0.994	1	8.25E-07
astro.10	Sorbs1	3.79E-10	7.439244798	0.905	0.998	1.09E-06
astro.10	Dbi	1.40E-09	2.563586764	0.914	0.998	4.01E-06
astro.10	Chsy3	2.35E-09	1.076214682	0.678	0.651	6.73E-06
astro.10	Mapk10	5.68E-09	1.929914523	0.922	1	1.63E-05
astro.10	Prkd1	7.42E-09	6.555610955	0.942	1	2.13E-05
astro.10	Adgrb3	2.32E-08	6.676805943	0.96	1	6.65E-05
astro.10	Myo6	3.15E-08	3.56570731	0.951	1	9.03E-05
astro.10	Dtna	5.85E-08	5.605793783	0.981	1	0.000167806
astro.10	Prelp	7.38E-08	3.248041523	0.608	0.654	0.000211684
astro.10	Cfap299	9.01E-08	5.188977755	0.572	0.574	0.00025829
astro.10	Rmst	1.79E-07	5.58715322	0.925	1	0.00051263
astro.10	Nnat	3.49E-07	2.065877778	0.652	0.533	0.001000375
astro.10	Etv1	7.48E-07	0.685297134	0.647	0.707	0.002145276
astro.10	Rgs20	8.45E-07	4.146984864	0.939	1	0.00242481
astro.10	Prex2	1.50E-06	8.484472096	0.956	1	0.004301928
astro.10	Pcdh9	1.84E-06	3.067941967	0.988	1	0.005267542
astro.10	Farp1	3.32E-06	11.0085285	0.977	1	0.009517726
astro.10	Dgkb	5.15E-06	8.91514528	0.904	0.995	0.014770113
astro.10	Slc7a11	5.22E-06	2.734350475	0.837	0.914	0.01496817
astro.10	Mdga2	7.17E-06	5.644719777	0.982	1	0.020564311
astro.10	Mapk4	7.44E-06	7.483742759	0.977	1	0.021339795
astro.10	Tagln	7.20E-50	-0.900689948	0.275	0.589	2.07E-46
astro.10	Acta2	8.81E-49	-10.31936415	0.28	0.595	2.53E-45
astro.10	Luzp2	9.87E-47	-1.865457599	0.924	1	2.83E-43
astro.10	Tpm2	2.83E-43	-7.126118087	0.309	0.587	8.13E-40
astro.10	Pla2g7	1.94E-40	-0.61481916	0.911	0.999	5.56E-37
astro.10	Ptgds	1.02E-36	-7.426195955	0.413	0.704	2.92E-33
astro.10	Ttr	2.10E-36	-1.365737882	0.51	0.767	6.01E-33
astro.10	Cntnap2	3.24E-34	-2.71435405	0.409	0.506	9.28E-31
astro.10	Stmn3	3.55E-32	-5.685502441	0.449	0.656	1.02E-28
astro.10	Camk2n1	5.51E-23	-4.339525762	0.601	0.855	1.58E-19
astro.10	Lsamp	1.94E-18	-1.173520186	0.983	1	5.57E-15
astro.10	Slc1a2	4.05E-18	-1.816443675	0.993	1	1.16E-14
astro.10	Slc4a10	1.05E-15	-1.351357041	0.499	0.812	3.03E-12
astro.10	Thsd7a	1.55E-15	-1.878565828	0.865	0.998	4.46E-12
astro.10	Ntm	5.94E-15	-3.087371997	0.99	1	1.70E-11
astro.10	Reln	5.74E-14	-10.64150538	0.636	0.65	1.65E-10
astro.10	Clstn2	9.73E-14	-2.893690739	0.816	0.972	2.79E-10
astro.10	Plpp3	5.92E-09	-1.09773746	0.987	1	1.70E-05
astro.10	Unc13c	6.27E-09	-3.037381434	0.859	0.946	1.80E-05
astro.10	Clu	1.16E-08	-2.523563402	0.96	1	3.31E-05
astro.10	Phactr1	2.49E-08	-1.523343637	0.624	0.818	7.14E-05
astro.10	Gpc5	4.78E-08	-0.809311413	0.99	1	0.000137172
astro.10	Sox2ot	1.77E-07	-7.21833689	0.549	0.699	0.00050745
astro.10	Glis3	9.80E-07	-2.841251146	0.813	0.999	0.00281119
astro.20	Grip1	1.12E-18	11.26525097	0.949	1	3.21E-15
astro.20	Agt	3.90E-18	1.444301828	0.994	1	1.12E-14
astro.20	Dclk1	9.79E-16	1.291260697	0.937	1	2.81E-12
astro.20	Slc1a2	1.27E-14	1.199277909	0.994	1	3.63E-11
astro.20	Gnao1	6.42E-13	2.326752549	0.956	1	1.84E-09
astro.20	Vav3	5.48E-11	1.518861326	0.93	1	1.57E-07
astro.20	Gli3	9.10E-10	2.089734175	0.937	1	2.61E-06
astro.20	Slc6a11	4.39E-09	5.104604141	0.981	1	1.26E-05
astro.20	Angpt1	4.68E-09	3.795535315	0.943	1	1.34E-05
astro.20	Neat1	1.59E-08	1.65763177	0.987	1	4.56E-05
astro.20	Atp1a2	2.16E-08	3.266596856	0.987	1	6.19E-05
astro.20	Rorb	2.50E-08	9.313054544	0.981	1	7.18E-05
astro.20	Cdh2	3.30E-08	1.74030332	0.975	1	9.46E-05
astro.20	Id4	6.62E-08	8.211338378	0.918	1	0.000189722
astro.20	Ccdc85a	2.74E-07	8.207505655	0.665	0.569	0.000785212
astro.20	Slc4a4	2.88E-07	1.827674847	1	1	0.000826178
astro.20	Mir100hg	6.88E-07	1.751917791	0.981	1	0.001973761
astro.20	Ank2	7.87E-07	6.651947829	0.968	1	0.002256732
astro.20	Phlpp1	1.47E-06	1.633673036	0.905	1	0.004214137
astro.20	Pantr1	2.19E-06	0.835588126	0.911	1	0.006273024
astro.20	Cdh20	2.64E-06	2.272009618	0.981	1	0.007564103
astro.20	Pid1	1.34E-05	0.528873358	0.905	1	0.038524058
astro.20	Plekhg1	1.69E-05	0.708611464	0.905	1	0.048333498
astro.20	Ttr	5.42E-23	-4.476212991	0.665	0.844	1.55E-19
astro.20	Adamts12	8.46E-23	-4.296123512	0.456	0.894	2.43E-19
astro.20	Igfbp2	1.72E-21	-5.21242248	0.797	0.92	4.94E-18
astro.20	Sparcl1	3.76E-21	-1.525961979	1	1	1.08E-17
astro.20	Kcnip4	4.84E-21	-12.36335415	0.405	0.785	1.39E-17
astro.20	Ptgds	1.01E-20	-15.23235972	0.304	0.753	2.91E-17
astro.20	Aldh1a1	4.78E-18	-4.678262335	0.418	0.72	1.37E-14
astro.20	Slit2	6.88E-16	-0.951909079	0.304	0.678	1.97E-12
astro.20	Rcan2	4.85E-15	-0.568524771	0.734	0.956	1.39E-11
astro.20	Cd226	2.89E-14	-0.822727384	0.785	0.936	8.28E-11
astro.20	Nkain2	1.21E-10	-10.02766734	0.494	0.93	3.47E-07
astro.20	Lsamp	1.62E-10	-5.060319669	1	1	4.65E-07
astro.20	Auts2	3.39E-09	-0.593588129	0.956	1	9.71E-06
astro.20	Negr1	3.51E-09	-0.9148115	0.892	0.993	1.01E-05
astro.20	Itih3	1.88E-08	-1.91979171	0.987	1	5.39E-05
astro.20	Lrrc4c	8.15E-07	-1.47502375	0.968	1	0.002338433
astro.20	Luzp2	2.88E-06	-2.611097058	0.943	1	0.008273703
astro.20	Nrxn3	8.02E-06	-9.622642652	0.766	0.996	0.022988863
astro.20	Wdr17	1.09E-05	-5.193988819	0.918	1	0.031247862
astro.20	Robo2	1.59E-05	-0.812017968	0.861	0.998	0.045710914
astro.20	Rora	1.65E-05	-3.104301938	1	1	0.047366662
endo.11	Ifitm3	3.98E-28	6.725021296	0.881	0.966	1.14E-24
endo.11	Slco1a4	2.86E-18	1.950558291	0.947	0.959	8.20E-15
endo.11	Tppp3	1.35E-17	1.579150304	0.575	0.657	3.88E-14
endo.11	Adgrl4	2.45E-16	2.23731554	0.952	0.982	7.03E-13
endo.11	Plcb1	5.66E-13	3.618266141	0.916	0.997	1.62E-09
endo.11	Itm2a	8.32E-13	0.731962941	0.897	0.886	2.39E-09
endo.11	Gpcpd1	2.14E-12	6.387120207	0.904	0.946	6.13E-09
endo.11	Slc16a1	7.72E-12	3.558933534	0.607	0.703	2.21E-08
endo.11	Itih5	1.95E-11	6.423782372	0.863	0.866	5.59E-08
endo.11	Abcb1a	3.31E-11	3.395801194	0.961	0.991	9.48E-08
endo.11	Dync1i1	1.90E-10	4.083826278	0.596	0.517	5.44E-07
endo.11	Ptprg	2.31E-10	2.71631892	0.98	1	6.62E-07
endo.11	Nebl	2.58E-10	3.889198049	0.96	1	7.41E-07
endo.11	Sgms1	3.96E-10	5.870001139	0.989	1	1.14E-06
endo.11	Slco1c1	1.19E-09	2.487116632	0.948	0.988	3.42E-06
endo.11	Sema3c	2.22E-09	2.894285311	0.834	0.865	6.37E-06
endo.11	Hook3	2.25E-09	1.453998282	0.509	0.569	6.44E-06
endo.11	Apold1	2.64E-09	2.613726992	0.767	0.772	7.58E-06
endo.11	Smarca2	5.05E-09	0.748810965	0.525	0.597	1.45E-05
endo.11	Ythdc1	1.04E-08	0.930932809	0.549	0.625	2.98E-05
endo.11	Pltp	1.81E-08	1.102982775	0.958	0.981	5.18E-05
endo.11	Egfl7	5.71E-08	2.66248019	0.968	0.998	0.000163816
endo.11	Ltbp4	5.97E-08	2.633480938	0.842	0.933	0.000171271
endo.11	Prom1	6.02E-08	5.264604568	0.874	0.932	0.000172666
endo.11	Atp10a	9.55E-08	6.679537834	0.92	0.992	0.000273807
endo.11	Lrp8	1.04E-07	1.302436931	0.573	0.653	0.000297922
endo.11	Mfsd2a	1.86E-07	3.700001981	0.509	0.576	0.000532861
endo.11	Stmn1	2.11E-07	4.916288579	0.858	0.955	0.000604127
endo.11	Syne1	3.49E-07	7.375553413	0.948	0.999	0.001001705
endo.11	Asb4	4.04E-07	3.446449425	0.537	0.614	0.001158265
endo.11	Pakap.1	5.15E-07	10.08411286	0.831	0.886	0.001478239
endo.11	Xdh	1.24E-06	12.90738054	0.873	0.92	0.003557264
endo.11	Myl12a	1.33E-06	0.635489014	0.838	0.934	0.00380471
endo.11	Podxl	1.84E-06	6.75554656	0.914	0.983	0.005274489
endo.11	Srgap1	1.85E-06	0.519432093	0.538	0.626	0.00530963
endo.11	Cxcl12	2.74E-06	0.544686386	0.86	0.871	0.007862605
endo.11	Igfbp7	3.58E-06	3.167165092	0.971	0.996	0.010270868
endo.11	Gkn3	4.53E-06	1.615447406	0.59	0.63	0.012978723
endo.11	Tsc22d1	4.81E-06	5.430612511	0.972	1	0.01378732
endo.11	Srsf7	5.16E-06	0.731006873	0.51	0.576	0.014798553
endo.11	Crip2	5.59E-06	2.198357765	0.967	0.999	0.016021767
endo.11	Clic4	5.80E-06	2.232875832	0.876	0.862	0.016620828
endo.11	Cd2ap	9.53E-06	2.56694247	0.939	0.999	0.027336446
endo.11	Golim4	1.15E-05	3.034262056	0.939	0.993	0.032881972
endo.11	Slc2a1	1.30E-05	3.352634933	0.987	1	0.037271182
endo.11	Jarid2	1.41E-05	1.185195339	0.538	0.622	0.040334474
endo.11	Gfap	2.88E-96	-11.33579115	0.425	0.697	8.25E-93
endo.11	Vcam1	4.60E-40	-0.92050079	0.352	0.513	1.32E-36
endo.11	Bst2	1.36E-39	-2.337941323	0.446	0.616	3.91E-36
endo.11	Thsd7a	4.65E-38	-1.774997633	0.444	0.605	1.33E-34
endo.11	Isg15	1.25E-30	-2.768813716	0.468	0.645	3.59E-27
endo.11	Phactr1	4.77E-29	-1.790695279	0.57	0.858	1.37E-25
endo.11	Vwf	2.85E-28	-2.753310656	0.721	0.903	8.16E-25
endo.11	Ifit3b	1.96E-16	-4.681430807	0.402	0.512	5.63E-13
endo.11	Lmna	1.03E-12	-5.439928925	0.473	0.605	2.96E-09
endo.11	Cavin1	6.33E-10	-4.727114536	0.766	0.905	1.82E-06
endo.11	Zfp704	1.53E-09	-1.156093229	0.488	0.567	4.39E-06
endo.11	Ism1	3.47E-08	-2.296537779	0.575	0.709	9.94E-05
endo.11	Vegfc	8.83E-08	-2.227750223	0.504	0.587	0.00025332
endo.11	Gbp4	4.74E-07	-1.158809842	0.394	0.533	0.001358746
endo.11	Igf1r	2.33E-06	-1.374764937	0.876	0.924	0.006674848
endo.11	Bsg	5.49E-06	-0.878083194	0.947	0.938	0.015753276
endo.2	Slco1a4	4.72E-75	1.320339605	0.996	1	1.35E-71
endo.2	Flt1	3.51E-62	0.675392491	0.998	1	1.01E-58
endo.2	Tsc22d1	4.73E-55	5.231118341	0.938	1	1.36E-51
endo.2	Sgms1	1.57E-48	5.659651906	0.983	1	4.50E-45
endo.2	Id3	1.09E-45	3.051726858	0.919	0.999	3.13E-42
endo.2	Egfl7	1.91E-44	2.726867869	0.973	1	5.49E-41
endo.2	Crip2	1.72E-39	4.589969531	0.913	0.998	4.94E-36
endo.2	Ctla2a	6.33E-34	0.872981121	0.942	1	1.81E-30
endo.2	Sptbn1	1.46E-31	4.514657585	0.985	1	4.17E-28
endo.2	Ankdd1b	1.75E-31	6.511784387	0.502	0.422	5.03E-28
endo.2	Igf1r	2.38E-31	3.113209138	0.984	0.999	6.84E-28
endo.2	Atp10a	1.65E-28	5.742468524	0.948	0.998	4.74E-25
endo.2	Ptprg	6.60E-28	1.229110859	0.965	1	1.89E-24
endo.2	Slco1c1	1.17E-24	2.931897428	0.974	1	3.36E-21
endo.2	Mat2a	9.83E-22	2.771031307	0.505	0.597	2.82E-18
endo.2	Zbtb20	9.87E-22	2.22173672	0.893	0.966	2.83E-18
endo.2	Sema5a	4.17E-21	4.316320279	0.918	1	1.20E-17
endo.2	Ramp2	7.14E-20	2.809854663	0.959	1	2.05E-16
endo.2	Selenop	2.06E-18	5.761355191	0.894	0.994	5.91E-15
endo.2	Ly6a	6.63E-18	3.373652549	0.977	1	1.90E-14
endo.2	Ly6e	1.13E-17	2.524778302	0.886	0.957	3.23E-14
endo.2	Myl6	1.16E-17	1.552478202	0.922	0.982	3.32E-14
endo.2	Lef1	3.70E-17	7.166506793	0.889	0.932	1.06E-13
endo.2	Adgrl4	2.80E-16	1.097156802	0.97	0.997	8.02E-13
endo.2	Calm1	4.68E-15	4.039604936	0.985	1	1.34E-11
endo.2	Utrn	1.10E-14	6.238212895	0.897	0.983	3.15E-11
endo.2	Spock2	1.11E-14	2.300712443	0.967	0.997	3.17E-11
endo.2	Arap2	5.81E-14	3.771971986	0.516	0.602	1.67E-10
endo.2	Adgrf5	6.32E-14	4.337914972	0.959	0.995	1.81E-10
endo.2	Pglyrp1	1.28E-13	1.682661187	0.943	0.998	3.67E-10
endo.2	Rhoj	1.29E-12	2.293252849	0.587	0.672	3.71E-09
endo.2	Fkbp1a	2.95E-11	0.516480282	0.612	0.706	8.45E-08
endo.2	Map4k3	2.97E-11	0.575934078	0.549	0.649	8.50E-08
endo.2	Mecom	4.81E-11	1.480343247	0.923	0.968	1.38E-07
endo.2	Ackr3	8.46E-11	1.311343568	0.517	0.584	2.43E-07
endo.2	Serbp1	8.86E-11	0.744185534	0.614	0.702	2.54E-07
endo.2	Id1	2.06E-10	1.346834921	0.885	0.984	5.92E-07
endo.2	Usp34	3.01E-10	0.563666118	0.511	0.539	8.62E-07
endo.2	Rock1	3.16E-10	0.88641173	0.61	0.703	9.08E-07
endo.2	Tbx3	3.97E-10	7.677688876	0.517	0.597	1.14E-06
endo.2	Plcb1	9.65E-10	3.201708472	0.933	1	2.77E-06
endo.2	Msi2	1.33E-09	1.472852421	0.537	0.585	3.81E-06
endo.2	AW112010	1.53E-09	11.42876277	0.579	0.651	4.39E-06
endo.2	Btbd7	1.59E-09	0.659188418	0.564	0.655	4.57E-06
endo.2	Clec2d	4.30E-09	4.439377192	0.851	0.935	1.23E-05
endo.2	Dock1	4.51E-09	0.747400784	0.575	0.656	1.29E-05
endo.2	Nkd1	7.22E-09	1.232329509	0.52	0.615	2.07E-05
endo.2	Tek	7.26E-09	6.46127728	0.833	0.903	2.08E-05
endo.2	Polk	1.91E-08	2.925826056	0.755	0.793	5.47E-05
endo.2	Rhoc	2.77E-08	1.286866965	0.543	0.625	7.93E-05
endo.2	Fxyd5	4.19E-08	0.705746532	0.597	0.668	0.000120204
endo.2	Rab11a	4.51E-08	0.79415547	0.656	0.754	0.00012932
endo.2	Paqr5	5.46E-08	1.212571854	0.907	0.996	0.000156645
endo.2	Pecam1	6.26E-08	4.684971779	0.935	0.996	0.000179452
endo.2	App	6.97E-08	1.790110939	0.939	0.99	0.000199893
endo.2	Gcnt2	8.04E-08	0.797194712	0.536	0.586	0.000230679
endo.2	Prkch	1.11E-07	1.802594862	0.627	0.607	0.000318214
endo.2	Dnm3	1.31E-07	4.907801756	0.868	0.954	0.000377124
endo.2	Jarid2	1.77E-07	0.811595358	0.527	0.594	0.00050788
endo.2	Ptk2	1.88E-07	1.248614239	0.54	0.633	0.00053821
endo.2	Lrrc8c	2.72E-07	0.606558487	0.595	0.682	0.000780898
endo.2	Tcf4	8.15E-07	1.753668404	0.904	0.985	0.002338159
endo.2	Ptprb	1.13E-06	0.994922966	0.971	0.998	0.003241934
endo.2	Esyt2	1.24E-06	4.72343524	0.872	0.947	0.003561364
endo.2	Epha4	1.25E-06	0.986989449	0.576	0.662	0.003587782
endo.2	Palmd	1.45E-06	5.420627232	0.778	0.827	0.004162322
endo.2	Nr3c1	1.85E-06	0.548000267	0.512	0.54	0.005300468
endo.2	Tpr	2.63E-06	0.54494972	0.517	0.552	0.007544559
endo.2	Ism1	2.75E-06	4.466126658	0.574	0.648	0.007896484
endo.2	Arhgap31	2.95E-06	5.327312714	0.906	0.968	0.008454685
endo.2	Osbpl9	3.08E-06	0.564891601	0.608	0.707	0.008838324
endo.2	Cobll1	3.74E-06	3.882553944	0.702	0.733	0.010716752
endo.2	Mmrn2	3.76E-06	3.302108174	0.539	0.609	0.010769515
endo.2	Macf1	6.75E-06	0.826336952	0.598	0.576	0.019371273
endo.2	Tmtc2	8.26E-06	5.628483045	0.785	0.878	0.02369077
endo.2	Jund	9.14E-06	3.132532798	0.543	0.488	0.026201495
endo.2	Pls3	9.24E-06	2.717550971	0.659	0.751	0.026491806
endo.2	Ushbp1	1.15E-05	1.160989164	0.61	0.699	0.032922544
endo.2	Pik3c2a	1.58E-05	1.736428052	0.577	0.653	0.045196118
endo.2	Mog	4.08E-192	-0.742737191	0.616	0.744	1.17E-188
endo.2	Ccser1	7.50E-85	-4.612627452	0.427	0.581	2.15E-81
endo.2	Serpina3g	3.00E-72	-1.879213385	0.378	0.573	8.60E-69
endo.2	Naaladl2	1.32E-59	-1.402900245	0.517	0.698	3.78E-56
endo.2	Cacna1e	2.46E-59	-2.212175461	0.756	0.937	7.05E-56
endo.2	Trps1	3.20E-53	-6.588701958	0.472	0.663	9.19E-50
endo.2	Cxcl12	3.24E-50	-0.618075313	0.795	0.881	9.28E-47
endo.2	Tpt1	2.20E-21	-0.736577947	0.612	0.687	6.30E-18
endo.2	Clic4	6.56E-15	-1.06590167	0.656	0.613	1.88E-11
endo.2	Igfbp7	1.76E-14	-0.553565621	0.939	0.996	5.05E-11
endo.2	Atrnl1	2.52E-12	-0.793477155	0.607	0.72	7.21E-09
endo.2	Uaca	6.82E-09	-1.727395727	0.681	0.795	1.96E-05
endo.2	H2-D1	1.70E-08	-2.819886961	0.445	0.503	4.88E-05
endo.2	Ptn	2.33E-08	-1.517928942	0.745	0.935	6.68E-05
endo.2	Alas1	3.22E-07	-0.540033985	0.655	0.764	0.000923357
endo.27	Cyp1b1	2.82E-21	4.242259496	0.818	0.912	8.09E-18
endo.27	Fam107a	1.28E-08	6.825845763	0.894	0.956	3.66E-05
endo.27	Ldb2	7.81E-07	4.22312222	0.507	0.386	0.002240966
endo.27	Grb14	2.62E-06	1.479641768	0.575	0.468	0.007500595
endo.27	Adamts12	3.90E-06	4.30968599	0.656	0.729	0.011182791
endo.27	Cntn5	1.45E-21	-10.90262107	0.398	0.746	4.15E-18
endo.27	Plat	9.79E-09	-2.073024397	0.499	0.861	2.81E-05
endo.27	Sik1	4.56E-07	-1.743030473	0.718	0.99	0.001308971
endo.27	Macrod2	1.72E-05	-9.818477101	0.653	0.559	0.049454083
endo.38	Dlc1	2.21E-06	7.042488302	1	1	0.006336084
epen.26	Lrp1b	1.25E-35	6.407483285	0.976	1	3.59E-32
epen.26	Cyp1b1	2.21E-34	0.710578426	0.662	0.309	6.34E-31
epen.26	Ano3	5.34E-26	1.004412023	0.924	1	1.53E-22
epen.26	Zfp385b	4.15E-24	1.425765447	0.967	1	1.19E-20
epen.26	Mt3	4.26E-14	1.82906205	0.995	1	1.22E-10
epen.26	Ppp1r1b	1.22E-13	1.113150651	0.971	1	3.51E-10
epen.26	Fth1	9.94E-13	2.641900408	0.531	0.322	2.85E-09
epen.26	Dbi	3.25E-12	2.050768336	0.998	0.997	9.33E-09
epen.26	Wls	8.34E-11	0.604056934	0.936	1	2.39E-07
epen.26	Rmst	1.31E-10	1.110220272	0.998	1	3.77E-07
epen.26	Lrrc4c	2.39E-10	8.686545761	0.919	0.99	6.86E-07
epen.26	Col12a1	3.63E-10	5.398789449	0.969	1	1.04E-06
epen.26	Slc39a12	2.75E-09	1.575654271	0.924	1	7.88E-06
epen.26	Grik2	9.59E-09	1.223932932	0.95	1	2.75E-05
epen.26	Kcnc2	1.02E-08	2.150543481	0.969	1	2.92E-05
epen.26	Slit2	1.54E-08	2.047228784	0.983	1	4.41E-05
epen.26	Tiam2	4.86E-08	0.665550038	0.976	1	0.000139395
epen.26	H1fx	7.20E-08	5.361676163	0.912	1	0.000206464
epen.26	Adgrl3	8.35E-08	3.872807584	0.919	0.997	0.000239353
epen.26	Kif21a	1.08E-07	0.914739412	0.998	1	0.000311032
epen.26	Unc5d	1.40E-07	9.07903046	0.91	1	0.000400143
epen.26	Ptma	1.98E-07	0.714739746	0.974	0.964	0.000568276
epen.26	Nkain4	5.18E-07	3.974067073	0.969	1	0.001484976
epen.26	Ptprt	1.14E-06	1.122036247	0.95	1	0.00327423
epen.26	Pcdh10	4.43E-06	0.823567201	0.981	1	0.012708057
epen.26	Trpm3	4.99E-06	13.47901686	0.974	1	0.014310052
epen.26	Gabrb1	6.56E-06	11.55161747	0.95	1	0.018802399
epen.26	Sox9	8.26E-06	7.25663995	0.99	1	0.02369406
epen.26	Enah	1.25E-05	1.122346798	0.974	1	0.035856467
epen.26	Npy	9.38E-19	-3.139554886	0.981	1	2.69E-15
epen.26	Herpud1	2.37E-16	-10.57855362	0.419	0.513	6.80E-13
epen.26	Shisa6	3.33E-16	-1.812651947	0.638	0.957	9.56E-13
epen.26	Filip1	2.54E-12	-2.285626883	0.426	0.724	7.27E-09
epen.26	Dlg2	2.22E-11	-3.143207916	0.367	0.516	6.37E-08
epen.26	Ckb	5.62E-08	-0.855613532	0.96	1	0.000161242
epen.26	Opcml	8.38E-08	-1.076636367	0.433	0.618	0.000240309
epen.26	Nr4a3	6.14E-06	-3.343278088	0.788	0.993	0.017597017
g.neu.16	Meg3	2.89E-66	8.412362993	0.978	0.99	8.28E-63
g.neu.16	Adgrg6	8.78E-53	7.512380256	0.721	0.803	2.52E-49
g.neu.16	Mapk10	8.69E-51	4.11972203	0.881	0.9	2.49E-47
g.neu.16	Galntl6	8.39E-50	0.664263851	0.863	0.896	2.41E-46
g.neu.16	Snhg11	7.19E-42	1.247998559	0.957	0.96	2.06E-38
g.neu.16	Foxp2	2.90E-39	2.725153302	0.612	0.358	8.31E-36
g.neu.16	Ptchd4	6.01E-39	5.675782441	0.764	0.821	1.72E-35
g.neu.16	Wwp1	1.20E-38	0.612431519	0.535	0.31	3.43E-35
g.neu.16	Cfap44	1.65E-37	0.665915798	0.727	0.767	4.73E-34
g.neu.16	Caln1	2.73E-37	1.389701479	0.822	0.89	7.83E-34
g.neu.16	Trim9	1.68E-36	5.545916278	0.826	0.874	4.82E-33
g.neu.16	Unc5d	2.02E-36	5.690644401	0.944	0.946	5.79E-33
g.neu.16	Cntnap2	2.55E-36	0.830989122	0.955	0.914	7.32E-33
g.neu.16	Dlx1	2.40E-35	1.501345599	0.909	0.85	6.89E-32
g.neu.16	Nav1	4.72E-33	0.722399608	0.59	0.37	1.35E-29
g.neu.16	Eda	2.01E-32	7.693557683	0.686	0.711	5.76E-29
g.neu.16	Rgs6	3.84E-32	1.184639262	0.738	0.792	1.10E-28
g.neu.16	Soga3	9.12E-32	1.614991522	0.792	0.866	2.61E-28
g.neu.16	Dlg2	1.61E-31	3.958731411	0.97	0.961	4.63E-28
g.neu.16	Nol4	1.75E-31	3.693746197	0.769	0.867	5.03E-28
g.neu.16	Grip1	1.78E-30	3.838019032	0.883	0.918	5.11E-27
g.neu.16	Rbfox1	1.61E-29	6.869034735	0.965	0.966	4.61E-26
g.neu.16	Adcy2	1.89E-29	5.097524604	0.715	0.787	5.41E-26
g.neu.16	Ahi1	1.08E-28	1.018124974	0.821	0.887	3.10E-25
g.neu.16	Hopx	1.21E-28	0.596662666	0.55	0.425	3.47E-25
g.neu.16	Rorb	7.08E-28	6.896502119	0.797	0.781	2.03E-24
g.neu.16	Sp9	2.03E-27	0.59393316	0.884	0.84	5.82E-24
g.neu.16	Samd4	2.15E-27	1.012502031	0.665	0.443	6.17E-24
g.neu.16	Cap2	3.45E-27	0.78920924	0.777	0.867	9.90E-24
g.neu.16	Sgip1	7.59E-27	3.154142259	0.818	0.862	2.18E-23
g.neu.16	Kirrel3	1.19E-26	2.445265821	0.904	0.916	3.41E-23
g.neu.16	Lrrc7	2.10E-26	1.293026393	0.929	0.903	6.04E-23
g.neu.16	Cacna2d3	2.39E-26	1.141616429	0.886	0.856	6.86E-23
g.neu.16	Setbp1	2.59E-26	4.42137414	0.811	0.854	7.42E-23
g.neu.16	Adgrl3	3.41E-26	1.087978411	0.777	0.859	9.79E-23
g.neu.16	Lhfp	3.74E-26	0.986136704	0.685	0.718	1.07E-22
g.neu.16	Ank2	1.41E-25	6.253499222	0.868	0.908	4.03E-22
g.neu.16	Syt1	2.44E-25	5.281050183	0.947	0.924	6.99E-22
g.neu.16	Tmem178b	2.87E-25	4.108923877	0.926	0.891	8.23E-22
g.neu.16	Pam	4.94E-25	5.802128286	0.836	0.868	1.42E-21
g.neu.16	Grm7	2.22E-24	5.583338697	0.89	0.902	6.36E-21
g.neu.16	Nrxn3	2.43E-24	3.355038982	0.935	0.93	6.96E-21
g.neu.16	Gnao1	4.38E-24	12.48887928	0.726	0.81	1.26E-20
g.neu.16	Bmp2	5.33E-24	0.810183762	0.72	0.647	1.53E-20
g.neu.16	Hecw1	6.50E-24	1.293795314	0.844	0.835	1.86E-20
g.neu.16	Nrg3	9.65E-24	4.747575164	0.938	0.961	2.77E-20
g.neu.16	Dtna	1.01E-23	4.36260233	0.808	0.848	2.89E-20
g.neu.16	Epha6	1.35E-23	1.493492808	0.868	0.864	3.87E-20
g.neu.16	Usp29	1.64E-23	2.868914117	0.927	0.922	4.69E-20
g.neu.16	Kif5c	3.20E-23	4.532684382	0.875	0.856	9.17E-20
g.neu.16	Dlgap2	3.43E-23	3.804915393	0.924	0.914	9.82E-20
g.neu.16	Il1rapl2	5.22E-23	2.223400342	0.818	0.599	1.50E-19
g.neu.16	Kif21a	6.01E-23	5.593844561	0.898	0.892	1.72E-19
g.neu.16	Cdh9	1.09E-22	1.258817291	0.87	0.92	3.14E-19
g.neu.16	Gabra2	6.47E-22	6.54230818	0.889	0.902	1.86E-18
g.neu.16	Magi2	1.29E-21	6.333300817	0.923	0.923	3.70E-18
g.neu.16	Trpm3	2.51E-21	2.886682431	0.766	0.834	7.21E-18
g.neu.16	Kcnip1	3.39E-21	0.994602217	0.887	0.851	9.72E-18
g.neu.16	Chsy3	3.76E-21	9.438533464	0.892	0.866	1.08E-17
g.neu.16	Fmn2	3.80E-21	2.685275023	0.872	0.877	1.09E-17
g.neu.16	Naaladl2	2.99E-20	9.685232829	0.843	0.864	8.58E-17
g.neu.16	Grin2b	3.65E-20	6.07289245	0.92	0.925	1.05E-16
g.neu.16	Anks1b	3.32E-19	0.800139046	0.924	0.912	9.51E-16
g.neu.16	Tenm2	3.89E-19	6.977288413	0.958	0.958	1.11E-15
g.neu.16	Celf4	6.84E-19	0.545197135	0.875	0.898	1.96E-15
g.neu.16	Aff3	7.86E-19	1.564421512	0.92	0.879	2.25E-15
g.neu.16	Grik2	1.20E-18	5.365131469	0.914	0.931	3.45E-15
g.neu.16	Syne1	1.38E-18	3.680981785	0.655	0.697	3.95E-15
g.neu.16	Tox3	2.47E-18	5.192550067	0.844	0.824	7.07E-15
g.neu.16	Calb1	3.20E-18	0.512197446	0.895	0.855	9.17E-15
g.neu.16	Pkia	4.18E-18	1.240695969	0.793	0.845	1.20E-14
g.neu.16	Camk2a	4.72E-18	0.744816336	0.842	0.856	1.35E-14
g.neu.16	Tafa1	7.07E-18	4.145122706	0.774	0.574	2.03E-14
g.neu.16	Rbms3	8.22E-18	0.711334925	0.839	0.866	2.36E-14
g.neu.16	Dpp10	1.29E-17	2.965826332	0.919	0.922	3.69E-14
g.neu.16	Gpm6a	1.42E-17	4.398601402	0.826	0.86	4.08E-14
g.neu.16	Bcl11b	2.29E-17	7.444552851	0.781	0.781	6.57E-14
g.neu.16	Kcnab1	2.73E-17	1.457154591	0.867	0.836	7.84E-14
g.neu.16	Cntnap5b	4.96E-17	1.82781891	0.802	0.876	1.42E-13
g.neu.16	Slc17a6	2.10E-16	12.30068232	0.69	0.635	6.01E-13
g.neu.16	Fam155a	3.72E-16	0.553642617	0.916	0.916	1.07E-12
g.neu.16	Ndrg4	4.35E-16	6.186108462	0.879	0.873	1.25E-12
g.neu.16	Mir9-3hg	4.40E-16	1.596105597	0.715	0.743	1.26E-12
g.neu.16	Mapt	4.67E-16	8.127687704	0.852	0.879	1.34E-12
g.neu.16	Calb2	5.83E-16	0.988100848	0.693	0.739	1.67E-12
g.neu.16	Tubb3	1.30E-15	0.561502349	0.867	0.857	3.74E-12
g.neu.16	Kcnip4	1.43E-15	10.97501555	0.94	0.916	4.11E-12
g.neu.16	Ank3	1.90E-15	1.417124624	0.931	0.915	5.45E-12
g.neu.16	Npy	3.49E-15	4.743109348	0.883	0.845	1.00E-11
g.neu.16	Ccser1	9.86E-15	2.722046362	0.938	0.925	2.83E-11
g.neu.16	Rmst	1.08E-14	3.16843161	0.66	0.698	3.10E-11
g.neu.16	Pcdh7	1.17E-14	1.75956433	0.903	0.89	3.35E-11
g.neu.16	Dnm1	2.00E-14	1.682483255	0.888	0.866	5.75E-11
g.neu.16	Pclo	2.02E-14	2.144942722	0.915	0.868	5.78E-11
g.neu.16	Cacnb4	2.90E-14	3.738008233	0.826	0.847	8.33E-11
g.neu.16	Acsl6	3.14E-14	0.558671141	0.76	0.824	9.00E-11
g.neu.16	Hsp90aa1	3.20E-14	1.544195011	0.644	0.618	9.18E-11
g.neu.16	Phactr3	3.30E-14	1.719803781	0.733	0.799	9.48E-11
g.neu.16	Fez1	5.65E-14	0.690643665	0.607	0.673	1.62E-10
g.neu.16	Lingo2	7.55E-14	5.966058835	0.904	0.879	2.16E-10
g.neu.16	Robo2	1.05E-13	7.732423588	0.882	0.806	3.00E-10
g.neu.16	Hecw2	2.80E-13	4.09817698	0.864	0.833	8.04E-10
g.neu.16	Csmd1	2.96E-13	5.726677055	0.947	0.942	8.49E-10
g.neu.16	Pex5l	9.68E-13	0.619621074	0.787	0.797	2.78E-09
g.neu.16	Pcdh15	2.62E-12	1.645762081	0.751	0.605	7.51E-09
g.neu.16	Fam135b	2.70E-12	5.979227649	0.862	0.902	7.74E-09
g.neu.16	Slco3a1	3.66E-12	4.946882957	0.626	0.72	1.05E-08
g.neu.16	Dnm3	4.07E-12	5.138731891	0.623	0.71	1.17E-08
g.neu.16	Itsn1	4.18E-12	0.744804372	0.768	0.815	1.20E-08
g.neu.16	Kcnh7	8.72E-12	4.45166385	0.932	0.93	2.50E-08
g.neu.16	Scn2a	1.11E-11	3.340299813	0.899	0.863	3.18E-08
g.neu.16	Kcnma1	1.14E-11	2.266773418	0.779	0.803	3.26E-08
g.neu.16	Cdc42bpa	1.16E-11	10.10334171	0.705	0.763	3.33E-08
g.neu.16	Tnik	2.36E-11	8.578960724	0.826	0.862	6.77E-08
g.neu.16	Frmd5	3.10E-11	3.499729524	0.931	0.924	8.89E-08
g.neu.16	Pbx1	3.39E-11	6.622776162	0.677	0.777	9.73E-08
g.neu.16	Trim2	7.78E-11	2.115085872	0.768	0.855	2.23E-07
g.neu.16	Nrg1	8.04E-11	7.066696382	0.945	0.926	2.30E-07
g.neu.16	Hs3st4	1.06E-10	3.480724365	0.565	0.432	3.04E-07
g.neu.16	Nusap1	1.71E-10	0.674745743	0.643	0.534	4.91E-07
g.neu.16	Pde10a	1.83E-10	0.774396676	0.892	0.879	5.24E-07
g.neu.16	Asic2	2.11E-10	2.565465201	0.853	0.868	6.04E-07
g.neu.16	Klhl29	2.52E-10	5.92767135	0.911	0.816	7.23E-07
g.neu.16	Rtn1	4.25E-10	12.58367029	0.759	0.822	1.22E-06
g.neu.16	Erc2	5.11E-10	2.82804179	0.919	0.884	1.47E-06
g.neu.16	Elavl3	9.38E-10	9.573342589	0.933	0.91	2.69E-06
g.neu.16	Dpysl3	1.10E-09	0.771993759	0.678	0.735	3.15E-06
g.neu.16	Tubb4b	1.98E-09	0.509022306	0.539	0.453	5.68E-06
g.neu.16	Dgkb	2.85E-09	1.452758844	0.787	0.854	8.18E-06
g.neu.16	Shisa6	4.36E-09	0.848427584	0.702	0.764	1.25E-05
g.neu.16	Bcl11a	4.52E-09	1.751089586	0.776	0.808	1.30E-05
g.neu.16	Prnp	6.38E-09	0.518068749	0.541	0.62	1.83E-05
g.neu.16	Airn	8.10E-09	7.933872062	0.526	0.434	2.32E-05
g.neu.16	Sorcs3	8.42E-09	1.543806015	0.667	0.512	2.41E-05
g.neu.16	Vsnl1	1.18E-08	2.676677	0.738	0.746	3.37E-05
g.neu.16	Sntg1	2.00E-08	0.979804727	0.913	0.861	5.74E-05
g.neu.16	Rcan2	2.28E-08	0.801172603	0.682	0.69	6.53E-05
g.neu.16	Pcdh10	3.32E-08	6.971280709	0.725	0.739	9.52E-05
g.neu.16	Car10	3.78E-08	1.044311822	0.854	0.836	0.000108273
g.neu.16	Samd12	3.99E-08	3.640920616	0.644	0.673	0.000114527
g.neu.16	Ptprd	5.29E-08	3.155824432	0.951	0.912	0.000151833
g.neu.16	Grid1	6.70E-08	1.963770334	0.879	0.904	0.000192167
g.neu.16	Lypd1	1.13E-07	4.69459003	0.663	0.513	0.000324674
g.neu.16	Col25a1	1.19E-07	9.611053408	0.631	0.71	0.000341078
g.neu.16	Chn1	1.21E-07	1.343493028	0.78	0.792	0.000347846
g.neu.16	Tmeff2	1.37E-07	1.451772466	0.898	0.836	0.000392111
g.neu.16	Ppfia2	1.54E-07	4.892808484	0.861	0.835	0.000442087
g.neu.16	Serpini1	2.56E-07	3.225233814	0.509	0.411	0.00073287
g.neu.16	Edil3	3.26E-07	3.020445604	0.796	0.643	0.000934507
g.neu.16	Nedd4	3.29E-07	0.819848752	0.555	0.654	0.000942738
g.neu.16	Sox11	3.80E-07	13.66955069	0.648	0.586	0.001091135
g.neu.16	Egfr	6.57E-07	9.988391318	0.755	0.748	0.001883578
g.neu.16	Ncam1	8.25E-07	8.094472602	0.796	0.834	0.002366457
g.neu.16	Nap1l5	8.47E-07	9.561315883	0.857	0.873	0.002430378
g.neu.16	Dscaml1	9.30E-07	1.256739996	0.745	0.792	0.002665848
g.neu.16	Nrgn	1.25E-06	3.97871191	0.789	0.793	0.00357852
g.neu.16	Tenm3	1.32E-06	9.945760827	0.894	0.937	0.003797551
g.neu.16	Cdh18	1.99E-06	2.13757743	0.903	0.745	0.005697321
g.neu.16	Sdk2	2.19E-06	5.311572718	0.808	0.843	0.006279534
g.neu.16	Sema6d	3.15E-06	2.09338363	0.821	0.861	0.009021029
g.neu.16	Dcc	4.15E-06	3.118250647	0.876	0.905	0.011887903
g.neu.16	Chl1	6.52E-06	1.822976505	0.765	0.839	0.01870736
g.neu.16	Mpped2	7.23E-06	4.09584288	0.524	0.588	0.020744741
g.neu.16	Map1b	7.48E-06	3.141595422	0.822	0.845	0.021459235
g.neu.16	Slit2	1.25E-05	1.654500229	0.675	0.635	0.035789571
g.neu.16	Camk2n1	1.29E-05	0.539589481	0.588	0.678	0.037032114
g.neu.16	Fbxo2	1.41E-05	0.520858702	0.637	0.678	0.0403247
g.neu.16	Camk2b	1.44E-05	4.139812203	0.866	0.822	0.041247814
g.neu.16	Kcnc2	9.25E-62	-2.079150272	0.876	0.894	2.65E-58
g.neu.16	Rab3c	5.05E-60	-2.013576213	0.776	0.898	1.45E-56
g.neu.16	Tenm4	4.72E-55	-3.442456768	0.913	0.944	1.35E-51
g.neu.16	Rian	5.55E-51	-2.120814628	0.931	0.935	1.59E-47
g.neu.16	Fgf12	6.16E-44	-2.121860272	0.936	0.947	1.77E-40
g.neu.16	Pls3	8.51E-43	-2.40941808	0.269	0.511	2.44E-39
g.neu.16	Kcnmb2	1.15E-42	-4.36384536	0.757	0.804	3.29E-39
g.neu.16	Ptprt	3.06E-39	-1.305911395	0.848	0.907	8.77E-36
g.neu.16	Ldb2	5.18E-39	-3.221611424	0.312	0.536	1.49E-35
g.neu.16	Nr3c2	1.59E-37	-4.989362809	0.485	0.766	4.57E-34
g.neu.16	Cnr1	2.13E-36	-3.634207264	0.587	0.728	6.12E-33
g.neu.16	Runx1t1	3.66E-36	-6.589991651	0.523	0.664	1.05E-32
g.neu.16	Ptprn2	1.40E-35	-1.976221915	0.931	0.916	4.00E-32
g.neu.16	Akap6	2.52E-35	-3.022675469	0.912	0.915	7.22E-32
g.neu.16	Trhde	3.51E-35	-2.582217594	0.921	0.908	1.01E-31
g.neu.16	Dgkg	8.59E-35	-3.363210698	0.881	0.924	2.46E-31
g.neu.16	Lama1	6.84E-34	-5.191713955	0.772	0.783	1.96E-30
g.neu.16	Dmd	6.87E-34	-1.857178662	0.861	0.869	1.97E-30
g.neu.16	Pak3	4.67E-33	-2.928256343	0.807	0.853	1.34E-29
g.neu.16	Myt1l	8.34E-32	-2.281407037	0.86	0.892	2.39E-28
g.neu.16	Garnl3	4.92E-31	-0.713312133	0.334	0.533	1.41E-27
g.neu.16	Enox1	1.27E-30	-2.700268846	0.905	0.898	3.65E-27
g.neu.16	Plppr1	3.94E-30	-1.253806718	0.675	0.798	1.13E-26
g.neu.16	Ndnf	4.22E-30	-7.998332165	0.344	0.622	1.21E-26
g.neu.16	Npsr1	5.39E-30	-4.72277961	0.476	0.645	1.54E-26
g.neu.16	Prr16	6.06E-30	-1.840170157	0.851	0.856	1.74E-26
g.neu.16	Efna5	1.68E-29	-3.44642578	0.798	0.845	4.82E-26
g.neu.16	Lin7a	1.56E-28	-1.482872083	0.487	0.648	4.47E-25
g.neu.16	Zmat4	2.70E-28	-1.202491682	0.83	0.822	7.73E-25
g.neu.16	Nrcam	1.02E-27	-3.457355493	0.842	0.863	2.92E-24
g.neu.16	Fut9	2.16E-26	-3.640194018	0.834	0.853	6.20E-23
g.neu.16	Msra	5.29E-26	-3.636737409	0.59	0.773	1.52E-22
g.neu.16	Khdrbs2	5.87E-26	-1.406807379	0.803	0.837	1.68E-22
g.neu.16	Hpca	6.03E-26	-5.907219876	0.52	0.665	1.73E-22
g.neu.16	Sobp	7.01E-26	-1.419874654	0.73	0.852	2.01E-22
g.neu.16	Thrb	1.17E-25	-6.394495454	0.781	0.808	3.35E-22
g.neu.16	Gucy1a2	3.02E-25	-6.076130152	0.675	0.783	8.66E-22
g.neu.16	Kcnn2	6.03E-25	-7.616748493	0.665	0.764	1.73E-21
g.neu.16	Oxr1	1.32E-24	-1.839041647	0.674	0.829	3.79E-21
g.neu.16	Frmd4a	5.05E-24	-3.862824719	0.613	0.794	1.45E-20
g.neu.16	Cntn3	7.87E-24	-2.505907083	0.892	0.822	2.26E-20
g.neu.16	Plcb1	8.34E-24	-0.665736289	0.673	0.763	2.39E-20
g.neu.16	Nptn	9.66E-24	-0.775308861	0.422	0.529	2.77E-20
g.neu.16	Elmod1	1.09E-23	-5.361402771	0.906	0.903	3.13E-20
g.neu.16	Atxn1	1.10E-23	-1.551862376	0.607	0.758	3.14E-20
g.neu.16	Negr1	1.11E-23	-2.119435039	0.935	0.915	3.17E-20
g.neu.16	Rabgap1l	1.56E-23	-0.86810228	0.538	0.749	4.48E-20
g.neu.16	Gpc6	6.41E-23	-1.692800198	0.665	0.811	1.84E-19
g.neu.16	Ctnnd2	2.64E-22	-1.889923616	0.896	0.925	7.56E-19
g.neu.16	Dock3	3.16E-22	-4.568896875	0.915	0.929	9.07E-19
g.neu.16	Atp2b2	2.24E-21	-1.741356318	0.87	0.887	6.43E-18
g.neu.16	Dnah6	2.65E-21	-0.699954154	0.747	0.772	7.59E-18
g.neu.16	Spock3	3.82E-21	-1.483752713	0.915	0.913	1.10E-17
g.neu.16	Rgs7	5.08E-21	-2.702235797	0.859	0.887	1.46E-17
g.neu.16	Gria4	8.50E-21	-2.141906756	0.92	0.909	2.44E-17
g.neu.16	Astn1	1.14E-20	-3.752370173	0.904	0.882	3.28E-17
g.neu.16	Hcn1	3.41E-20	-1.063207338	0.879	0.877	9.78E-17
g.neu.16	Ntrk2	4.51E-20	-3.322636638	0.773	0.821	1.29E-16
g.neu.16	Gabbr2	2.31E-19	-5.409550432	0.855	0.887	6.63E-16
g.neu.16	Galnt17	3.30E-19	-2.694105908	0.763	0.799	9.47E-16
g.neu.16	Khdrbs3	5.81E-19	-3.420577151	0.665	0.803	1.67E-15
g.neu.16	Egfem1	6.25E-19	-0.572304586	0.907	0.9	1.79E-15
g.neu.16	Adgrb3	9.08E-19	-3.358471085	0.942	0.925	2.60E-15
g.neu.16	Pde8b	1.25E-18	-1.465180037	0.402	0.569	3.59E-15
g.neu.16	Gabrb3	1.30E-18	-3.204379917	0.915	0.927	3.73E-15
g.neu.16	Gabrb2	3.43E-18	-3.041294691	0.78	0.789	9.83E-15
g.neu.16	Stxbp5l	8.36E-18	-2.082214843	0.907	0.891	2.40E-14
g.neu.16	Dlgap1	1.20E-17	-1.902583349	0.92	0.916	3.44E-14
g.neu.16	Large1	1.46E-17	-0.531269151	0.605	0.762	4.19E-14
g.neu.16	Gria3	2.34E-17	-2.56303145	0.887	0.856	6.72E-14
g.neu.16	Grid2	2.38E-17	-2.296859417	0.871	0.886	6.81E-14
g.neu.16	Dpp6	2.73E-17	-1.018007974	0.912	0.91	7.82E-14
g.neu.16	Dync1i1	1.03E-16	-1.041370154	0.895	0.864	2.96E-13
g.neu.16	Grin3a	2.83E-16	-4.680097219	0.743	0.792	8.11E-13
g.neu.16	Hivep2	3.99E-16	-1.849537408	0.533	0.664	1.14E-12
g.neu.16	Kcnd2	4.59E-16	-1.033716069	0.947	0.92	1.32E-12
g.neu.16	Snap25	5.80E-16	-0.747546353	0.919	0.917	1.66E-12
g.neu.16	Snhg14	6.05E-16	-0.858805301	0.925	0.903	1.74E-12
g.neu.16	Macrod2	1.08E-15	-2.258423554	0.937	0.938	3.08E-12
g.neu.16	Cdh12	1.43E-15	-2.919036317	0.888	0.829	4.09E-12
g.neu.16	Itpr1	1.80E-15	-9.696536629	0.473	0.599	5.15E-12
g.neu.16	Astn2	1.99E-15	-2.210196353	0.807	0.841	5.71E-12
g.neu.16	Dach1	3.06E-15	-3.608626429	0.429	0.621	8.78E-12
g.neu.16	Ndst4	3.52E-15	-0.792815537	0.872	0.849	1.01E-11
g.neu.16	Dab1	4.74E-15	-2.984219724	0.85	0.845	1.36E-11
g.neu.16	Shisa9	5.93E-15	-1.037080953	0.881	0.906	1.70E-11
g.neu.16	Frmpd4	8.09E-15	-1.367171635	0.933	0.929	2.32E-11
g.neu.16	Ctnna2	1.08E-14	-1.85681641	0.903	0.91	3.11E-11
g.neu.16	Nsf	2.14E-14	-4.152747938	0.545	0.719	6.14E-11
g.neu.16	Rims1	3.01E-14	-1.101308042	0.937	0.921	8.62E-11
g.neu.16	Mdga2	7.35E-14	-1.679379798	0.932	0.914	2.11E-10
g.neu.16	Cdh8	1.80E-13	-1.32879794	0.813	0.812	5.15E-10
g.neu.16	Rere	3.58E-13	-3.442563966	0.437	0.531	1.03E-09
g.neu.16	Rbfox3	5.33E-13	-2.51619567	0.841	0.845	1.53E-09
g.neu.16	Nbea	5.76E-13	-2.581984154	0.889	0.911	1.65E-09
g.neu.16	Cntnap5a	8.79E-13	-0.602061261	0.943	0.94	2.52E-09
g.neu.16	Ralyl	8.84E-13	-1.785462503	0.924	0.909	2.54E-09
g.neu.16	Ak5	3.27E-12	-0.932613741	0.885	0.797	9.39E-09
g.neu.16	Ppm1l	5.69E-12	-3.022409514	0.359	0.522	1.63E-08
g.neu.16	Cdh2	6.03E-12	-1.060803224	0.753	0.807	1.73E-08
g.neu.16	Nell2	7.18E-12	-4.100526663	0.832	0.807	2.06E-08
g.neu.16	Alcam	8.94E-12	-3.824052508	0.824	0.814	2.56E-08
g.neu.16	Cnksr2	6.93E-11	-1.758192415	0.917	0.866	1.99E-07
g.neu.16	Hs6st3	7.91E-11	-2.587249994	0.902	0.844	2.27E-07
g.neu.16	Slc4a10	8.00E-11	-2.628867443	0.886	0.898	2.29E-07
g.neu.16	Grik1	4.27E-10	-3.330791627	0.846	0.755	1.22E-06
g.neu.16	H1fx	1.97E-09	-0.546790961	0.612	0.652	5.65E-06
g.neu.16	B3galt1	2.75E-09	-0.510744853	0.854	0.876	7.90E-06
g.neu.16	Myo9a	2.82E-09	-4.971351123	0.453	0.603	8.09E-06
g.neu.16	Cpne4	4.43E-09	-3.677713259	0.88	0.814	1.27E-05
g.neu.16	Agbl4	8.02E-09	-2.772976469	0.866	0.835	2.30E-05
g.neu.16	Prickle1	1.55E-08	-2.804649045	0.596	0.669	4.46E-05
g.neu.16	Cck	1.76E-08	-4.781652738	0.784	0.77	5.05E-05
g.neu.16	Nrxn1	4.36E-08	-2.403437212	0.944	0.93	0.000125083
g.neu.16	Epha4	5.80E-08	-0.640773762	0.723	0.692	0.000166473
g.neu.16	St6galnac5	7.24E-08	-1.196263114	0.775	0.848	0.000207755
g.neu.16	Sgcd	7.34E-08	-0.717325348	0.638	0.545	0.00021037
g.neu.16	Nedd4l	1.33E-07	-3.685154607	0.632	0.75	0.00038286
g.neu.16	Prkn	1.57E-07	-1.412188639	0.502	0.61	0.000451074
g.neu.16	Il1rapl1	1.68E-07	-0.738715457	0.95	0.909	0.000483014
g.neu.16	Dok6	1.76E-07	-3.193519565	0.812	0.798	0.000503538
g.neu.16	Cadps	2.91E-07	-1.263231637	0.929	0.891	0.000834839
g.neu.16	Neto1	7.51E-07	-3.118468522	0.839	0.827	0.002153056
g.neu.16	Snrpn	2.15E-06	-0.620662847	0.867	0.854	0.00616326
g.neu.16	Kcnd3	2.70E-06	-4.08289947	0.82	0.805	0.007746047
g.neu.16	Tmem132b	9.73E-06	-0.909785071	0.697	0.751	0.027896121
g.neu.16	Tox	1.20E-05	-4.195834653	0.737	0.703	0.034536826
g.neu.16	Atrnl1	1.35E-05	-1.030763395	0.693	0.708	0.03858586
g.neu.31	Pik3c2g	8.95E-26	11.40635573	0.913	0.979	2.57E-22
g.neu.31	Asic2	2.26E-13	0.920417669	0.932	0.948	6.48E-10
g.neu.31	Dnah6	6.05E-11	9.691214342	0.928	0.99	1.73E-07
g.neu.31	Cebpd	1.46E-10	1.21505757	0.662	0.431	4.19E-07
g.neu.31	Dlx2	4.70E-09	10.34231494	0.889	0.969	1.35E-05
g.neu.31	Lrrtm4	1.04E-08	1.010701973	0.952	0.997	3.00E-05
g.neu.31	Nedd4l	1.13E-08	1.233962974	0.961	0.976	3.25E-05
g.neu.31	Trhde	2.12E-08	4.045087923	0.551	0.362	6.09E-05
g.neu.31	Ptms	4.36E-08	1.247847701	0.879	0.697	0.000125059
g.neu.31	Kif21a	7.30E-08	0.830373876	0.899	0.99	0.000209248
g.neu.31	Kcnd2	1.61E-07	2.234001904	0.947	0.976	0.000460767
g.neu.31	Hpca	4.96E-07	2.895743423	0.72	0.517	0.00142395
g.neu.31	Thsd7b	1.53E-06	0.531627476	0.903	0.841	0.004376256
g.neu.31	Col12a1	1.82E-06	12.66516796	0.937	0.983	0.005206285
g.neu.31	Nrgn	5.48E-06	0.977070445	0.981	0.883	0.0157167
g.neu.31	Dscam	7.19E-06	3.030867368	0.913	0.921	0.020632639
g.neu.31	Ccl19	7.84E-06	0.970430818	0.812	0.731	0.022486882
g.neu.31	11-Sep	1.53E-05	1.67403494	0.841	0.579	0.043864584
g.neu.31	Galntl6	1.68E-05	1.248565221	0.807	0.876	0.048080116
g.neu.31	Bmp2	3.56E-22	-12.92563496	0.459	0.893	1.02E-18
g.neu.31	Gad2	4.39E-19	-4.924129508	0.575	0.931	1.26E-15
g.neu.31	Sema3d	3.40E-18	-4.871634303	0.435	0.869	9.75E-15
g.neu.31	Dlx1	1.12E-14	-0.742585809	0.918	0.993	3.21E-11
g.neu.31	Calb2	2.24E-14	-4.355379144	0.725	0.907	6.42E-11
g.neu.31	Rcan2	1.24E-13	-5.746177133	0.614	0.917	3.56E-10
g.neu.31	Hecw2	1.56E-13	-0.945581921	0.647	0.903	4.47E-10
g.neu.31	Gad1	6.36E-13	-1.906314299	0.618	0.897	1.82E-09
g.neu.31	Reln	1.48E-12	-5.278665389	0.899	0.966	4.26E-09
g.neu.31	Sorcs1	2.96E-12	-3.826467755	0.884	0.969	8.49E-09
g.neu.31	Pcdh15	2.39E-11	-2.1189567	0.744	0.969	6.85E-08
g.neu.31	Csmd3	2.79E-11	-5.018787964	0.353	0.638	8.00E-08
g.neu.31	Chrm3	5.15E-11	-0.856594044	0.937	0.886	1.48E-07
g.neu.31	Nav2	7.31E-10	-0.720893099	0.29	0.541	2.10E-06
g.neu.31	Elmo1	1.06E-09	-1.168939416	0.29	0.528	3.04E-06
g.neu.31	Dock8	2.16E-09	-0.554212875	0.266	0.545	6.21E-06
g.neu.31	Mef2a	3.15E-09	-0.615211766	0.343	0.583	9.04E-06
g.neu.31	Tanc2	5.47E-09	-0.812112969	0.333	0.59	1.57E-05
g.neu.31	Pde3b	1.05E-08	-0.93835022	0.271	0.503	3.02E-05
g.neu.31	Maml3	1.32E-08	-0.794522197	0.261	0.51	3.77E-05
g.neu.31	Numb	1.83E-08	-0.518536768	0.319	0.552	5.26E-05
g.neu.31	Slc8a1	2.38E-08	-0.848714351	0.546	0.731	6.82E-05
g.neu.31	Nhs	3.83E-08	-0.62182571	0.594	0.81	0.000109916
g.neu.31	Akap9	1.71E-07	-2.366488108	0.71	0.969	0.000491791
g.neu.31	Nav3	3.54E-07	-1.410074262	0.309	0.524	0.001014619
g.neu.31	Mctp1	4.02E-07	-2.05732379	0.57	0.803	0.001151713
g.neu.31	Slc17a6	5.34E-07	-3.599588579	0.816	0.817	0.00153113
g.neu.31	Nap1l5	6.03E-07	-3.383648999	0.947	0.966	0.001729155
g.neu.31	Lsamp	1.41E-06	-0.55515469	0.947	1	0.004042503
g.neu.31	Pde10a	1.67E-06	-1.417811658	0.932	0.986	0.004781505
g.neu.31	Igfbp3	1.67E-06	-6.905618561	0.744	0.783	0.004796625
g.neu.31	Ccn3	2.01E-06	-1.724999522	0.362	0.531	0.005774825
g.neu.31	Fgf14	2.62E-06	-0.785880965	0.952	0.99	0.007503881
g.neu.31	Cntnap5a	3.35E-06	-6.718427637	0.575	0.548	0.009605376
g.neu.31	Sv2b	6.64E-06	-1.474147225	0.585	0.876	0.019038433
g.neu.31	Dlx6os1	8.37E-06	-2.146182073	0.971	0.986	0.023998734
g.neu.31	Luzp2	1.43E-05	-0.641021316	0.56	0.607	0.041054905
g.neu.31	Prkca	1.70E-05	-0.642442533	0.435	0.71	0.048633431
g.neu.33	S100a6	8.61E-14	2.098840179	0.926	0.886	2.47E-10
g.neu.33	Tmem108	3.43E-11	1.103913001	0.919	0.735	9.82E-08
g.neu.33	Col25a1	7.93E-10	4.651839622	0.822	0.524	2.27E-06
g.neu.33	Cadps	9.10E-10	5.707849399	0.993	1	2.61E-06
g.neu.33	Scg5	4.85E-09	5.63937989	1	1	1.39E-05
g.neu.33	Kirrel3	3.30E-08	3.090294191	0.963	1	9.45E-05
g.neu.33	Hopx	2.23E-06	4.700772058	0.941	0.735	0.006400226
g.neu.33	Trpc3	2.59E-06	1.016390402	0.752	0.566	0.007435655
g.neu.33	Chgb	6.19E-06	5.195995666	0.967	0.994	0.017744389
g.neu.33	Plcb4	6.84E-06	2.647360401	0.719	0.5	0.01960293
g.neu.33	Atp1b1	6.89E-06	1.193974487	1	1	0.019747768
g.neu.33	Stmn2	8.00E-06	8.066237505	0.985	0.952	0.022952583
g.neu.33	Cadm2	8.30E-06	1.589441009	0.974	1	0.023806553
g.neu.33	Hecw2	1.29E-05	1.031910343	0.981	0.988	0.036866977
g.neu.33	Ndfip1	1.37E-05	0.764477801	0.97	0.964	0.039316404
g.neu.33	Ppp1r9a	1.81E-08	-0.889914482	0.73	0.88	5.20E-05
g.neu.33	Mobp	7.98E-08	-0.511567324	0.552	0.771	0.000228847
g.neu.33	Atp2b1	3.66E-07	-2.320740236	0.693	0.849	0.001049852
g.neu.33	Selenom	3.11E-06	-1.239490239	0.885	0.892	0.008931745
g.neu.33	Ralyl	4.99E-06	-1.602132338	0.974	0.988	0.014305453
g.neu.33	Nrg3	6.10E-06	-1.094188114	0.963	0.994	0.017483819
g.neu.33	Csmd1	6.40E-06	-1.914399514	0.993	1	0.018344325
g.neu.33	Luzp2	9.60E-06	-1.170659179	0.367	0.524	0.027535993
g.neu.33	Nedd4l	1.51E-05	-0.797586673	0.863	0.994	0.04328358
g.neu.34	Gria1	2.33E-21	4.671154348	1	1	6.69E-18
g.neu.34	Cnr1	6.95E-19	3.939565507	0.993	1	1.99E-15
g.neu.34	Khdrbs3	1.70E-17	0.845809495	0.996	1	4.87E-14
g.neu.34	Dab1	7.30E-17	2.753170521	1	1	2.09E-13
g.neu.34	Trpm3	9.54E-17	5.398768466	0.996	1	2.74E-13
g.neu.34	Lrp1b	1.39E-16	4.031976736	1	1	4.00E-13
g.neu.34	Elavl2	1.77E-15	0.679913632	0.974	0.992	5.09E-12
g.neu.34	Auts2	2.19E-15	3.421965553	1	1	6.27E-12
g.neu.34	Nrg3	4.90E-15	3.261420862	1	1	1.40E-11
g.neu.34	Lsamp	2.04E-14	1.475640606	0.996	1	5.85E-11
g.neu.34	Kcnd2	4.41E-14	5.465362387	0.996	1	1.26E-10
g.neu.34	Fgf14	5.03E-14	4.284727947	1	1	1.44E-10
g.neu.34	Sntg1	5.83E-14	7.842718387	1	1	1.67E-10
g.neu.34	Rims1	1.57E-13	5.911996014	1	1	4.50E-10
g.neu.34	Lingo2	3.16E-13	1.795436171	1	1	9.07E-10
g.neu.34	Lrfn5	5.20E-13	4.774716323	0.993	1	1.49E-09
g.neu.34	Negr1	1.40E-12	5.382942288	1	1	4.02E-09
g.neu.34	Ank3	4.35E-12	5.418254928	1	1	1.25E-08
g.neu.34	Nlgn1	5.74E-12	5.917386247	1	1	1.65E-08
g.neu.34	Dpp6	6.10E-12	5.007289929	1	1	1.75E-08
g.neu.34	Slit3	8.58E-12	6.77251099	1	1	2.46E-08
g.neu.34	Gria2	8.93E-12	5.450148116	1	1	2.56E-08
g.neu.34	Cacna1c	1.31E-11	4.504053195	0.996	1	3.77E-08
g.neu.34	Lrrc7	1.55E-11	5.045181965	1	1	4.45E-08
g.neu.34	Stmn1	1.62E-11	6.334588884	0.996	1	4.66E-08
g.neu.34	Magi2	2.51E-11	6.689452245	0.996	1	7.19E-08
g.neu.34	Ptprd	5.43E-11	2.232357624	1	1	1.56E-07
g.neu.34	Thsd7a	5.53E-11	5.828191412	0.978	0.984	1.59E-07
g.neu.34	Kalrn	6.62E-11	5.767950893	1	1	1.90E-07
g.neu.34	Dlgap2	6.84E-11	6.209155172	1	1	1.96E-07
g.neu.34	Rfx3	9.53E-11	4.620147893	0.978	0.984	2.73E-07
g.neu.34	Cacna1e	1.11E-10	5.826446597	1	1	3.18E-07
g.neu.34	Pclo	1.33E-10	5.287841972	0.996	1	3.82E-07
g.neu.34	Adgrb3	1.39E-10	4.983616228	1	1	3.99E-07
g.neu.34	Shisa9	1.60E-10	4.654064887	1	1	4.59E-07
g.neu.34	Plxna4	2.37E-10	1.113399858	0.889	0.861	6.80E-07
g.neu.34	Nbea	2.49E-10	3.712231975	1	1	7.15E-07
g.neu.34	Gabrb3	4.09E-10	7.119404541	1	1	1.17E-06
g.neu.34	Pcdh9	4.76E-10	2.854285781	0.993	1	1.37E-06
g.neu.34	Dlgap1	4.85E-10	3.567440719	1	1	1.39E-06
g.neu.34	Kirrel3	1.72E-09	5.506074526	1	1	4.93E-06
g.neu.34	Zfpm2	4.12E-09	5.435017258	1	1	1.18E-05
g.neu.34	Tnr	4.60E-09	3.670249349	0.996	1	1.32E-05
g.neu.34	Map1b	5.05E-09	5.346296543	1	1	1.45E-05
g.neu.34	Pak7	6.21E-09	1.881593019	0.993	1	1.78E-05
g.neu.34	Il1rapl1	7.04E-09	5.865290933	0.993	1	2.02E-05
g.neu.34	Nap1l5	8.03E-09	6.004162835	1	1	2.30E-05
g.neu.34	Prkce	8.21E-09	5.311698314	0.985	1	2.36E-05
g.neu.34	Agap1	8.31E-09	0.502404727	0.945	0.877	2.38E-05
g.neu.34	Xkr4	9.15E-09	6.367681296	0.993	1	2.62E-05
g.neu.34	Sphkap	1.49E-08	10.09308043	1	1	4.26E-05
g.neu.34	Anks1b	1.89E-08	2.327429389	1	1	5.41E-05
g.neu.34	Grik2	2.02E-08	3.509251257	0.989	1	5.79E-05
g.neu.34	Syt1	2.10E-08	3.070944473	1	1	6.02E-05
g.neu.34	Dnm1	2.16E-08	0.963167139	1	1	6.18E-05
g.neu.34	Nfib	3.33E-08	8.166938881	1	1	9.55E-05
g.neu.34	Ntrk3	4.05E-08	11.71610093	1	1	0.000116204
g.neu.34	Epha6	7.36E-08	7.32719208	0.978	1	0.000211213
g.neu.34	Tafa2	8.82E-08	1.609661067	0.919	0.68	0.000253075
g.neu.34	Ahcyl2	1.15E-07	4.354272005	0.974	1	0.000329547
g.neu.34	Ryr2	1.19E-07	1.612803679	1	1	0.000341895
g.neu.34	Tenm1	1.22E-07	5.508344609	1	1	0.000350988
g.neu.34	Ptprn2	1.62E-07	2.983298483	1	1	0.000465363
g.neu.34	Tuba1a	1.90E-07	1.063755624	0.948	1	0.000543698
g.neu.34	Ncam1	2.40E-07	5.526264982	1	1	0.000689098
g.neu.34	Kcnmb2	2.49E-07	0.834841144	0.974	1	0.000714285
g.neu.34	Nr2f2	2.73E-07	2.340717511	1	1	0.000783202
g.neu.34	Galnt17	3.15E-07	9.006419594	0.978	1	0.000903337
g.neu.34	Tnik	4.20E-07	2.626414606	1	1	0.001205249
g.neu.34	Sema5a	4.27E-07	3.788967334	0.863	0.885	0.001223581
g.neu.34	Gabrb1	5.45E-07	8.857635929	1	1	0.001563945
g.neu.34	Cdh8	6.14E-07	10.42939606	0.882	0.959	0.001762337
g.neu.34	Ak5	6.24E-07	5.374796744	1	1	0.00178878
g.neu.34	Macrod2	7.53E-07	7.504744227	1	1	0.002158642
g.neu.34	Rbms3	7.91E-07	0.512886339	0.996	1	0.002267607
g.neu.34	Tmem132b	1.20E-06	2.485514413	0.934	0.984	0.003450653
g.neu.34	Nrgn	1.21E-06	3.091551293	1	1	0.003467405
g.neu.34	Cntn5	1.27E-06	1.3843598	0.993	1	0.003639291
g.neu.34	Cttnbp2	1.49E-06	5.896336791	0.982	1	0.004287157
g.neu.34	Celf2	1.75E-06	2.696126116	1	1	0.00502114
g.neu.34	Clstn2	1.97E-06	4.890377531	1	1	0.005656101
g.neu.34	Mmp16	1.98E-06	3.269003151	0.985	1	0.00568304
g.neu.34	Mdga2	2.19E-06	7.555754887	0.996	1	0.006278077
g.neu.34	Gpr158	2.25E-06	4.208995469	1	1	0.006458793
g.neu.34	Nrcam	2.53E-06	4.807789272	1	1	0.007266998
g.neu.34	Rgs7	2.73E-06	10.59039014	0.996	1	0.007834275
g.neu.34	Rgs7bp	2.84E-06	6.218285007	1	1	0.008133617
g.neu.34	Nckap1	3.56E-06	1.252070691	0.959	1	0.010220931
g.neu.34	Tubb3	3.79E-06	0.922995882	0.993	1	0.010855638
g.neu.34	Synpr	3.86E-06	6.183126515	0.982	1	0.011058417
g.neu.34	Kctd16	3.89E-06	1.087779187	0.996	1	0.011161164
g.neu.34	Zbtb20	4.04E-06	1.485354239	0.856	0.803	0.011581374
g.neu.34	Myt1l	4.09E-06	5.937570577	1	1	0.011742828
g.neu.34	Lrrtm4	4.90E-06	6.500185278	1	1	0.014048225
g.neu.34	Cadm2	6.04E-06	6.231987715	0.967	1	0.017325692
g.neu.34	Fgf12	6.61E-06	8.572583258	0.996	1	0.018968454
g.neu.34	Ccser1	7.71E-06	6.36790366	0.996	1	0.022108496
g.neu.34	Egfem1	7.74E-06	10.19379878	0.978	1	0.022207985
g.neu.34	Slc4a10	8.55E-06	1.638869764	1	1	0.024508174
g.neu.34	Ube2e2	8.70E-06	1.918004152	0.989	0.975	0.024950147
g.neu.34	Snhg14	9.64E-06	1.915816566	1	1	0.027643068
g.neu.34	Sorbs2os	9.90E-06	1.207034356	0.749	0.623	0.028389971
g.neu.34	Calb2	1.04E-05	13.15330256	0.959	0.975	0.029942004
g.neu.34	Dclk1	1.10E-05	5.354972978	1	1	0.031435609
g.neu.34	Frmpd4	1.13E-05	3.057921066	1	1	0.03242284
g.neu.34	Grm1	1.16E-05	6.304829932	0.926	0.992	0.033292531
g.neu.34	Nkain2	1.25E-05	6.307871452	1	1	0.035721904
g.neu.34	Cacna2d3	1.31E-05	1.441128825	1	1	0.037489246
g.neu.34	Dgkh	1.37E-05	5.925425862	0.815	0.828	0.039168051
g.neu.34	Nol4	1.41E-05	2.020068202	0.996	1	0.040385625
g.neu.34	Kcnj3	1.47E-05	6.723458139	1	1	0.042187797
g.neu.34	Ano3	1.54E-05	5.262439196	0.985	1	0.044258692
g.neu.34	Mctp1	1.66E-05	4.722081004	0.911	0.926	0.047650876
g.neu.34	Grin2a	2.77E-14	-0.598688543	1	1	7.94E-11
g.neu.34	Eif1	2.14E-13	-0.507226034	0.572	0.869	6.12E-10
g.neu.34	Dlg2	2.24E-12	-1.578098683	1	1	6.43E-09
g.neu.34	Erc2	5.85E-12	-2.193157166	1	1	1.68E-08
g.neu.34	Calm1	8.36E-12	-1.569820131	1	1	2.40E-08
g.neu.34	Ppfia2	6.45E-11	-0.994641519	1	1	1.85E-07
g.neu.34	Camk2n1	5.79E-10	-2.440672637	0.982	1	1.66E-06
g.neu.34	Hsp90aa1	4.44E-09	-0.605688379	1	1	1.27E-05
g.neu.34	Cmss1	1.33E-08	-0.515734052	0.277	0.508	3.81E-05
g.neu.34	Csmd1	1.73E-08	-1.690277972	1	1	4.95E-05
g.neu.34	Grm5	1.44E-06	-1.325062745	1	1	0.004125416
g.neu.34	Rbfox1	2.41E-06	-3.12097126	1	1	0.006900096
g.neu.34	Atp6v0c	9.06E-06	-0.574746873	0.967	1	0.025972604
im.neu.18	Slc2a13	2.30E-81	8.182057322	0.882	0.982	6.60E-78
im.neu.18	Cnr1	1.11E-62	6.281553809	0.937	0.965	3.20E-59
im.neu.18	Kcnq5	1.62E-50	2.139115694	0.812	0.595	4.65E-47
im.neu.18	Phyhipl	5.45E-40	0.830820978	0.944	0.988	1.56E-36
im.neu.18	Ano4	2.66E-37	0.970960405	0.92	0.958	7.62E-34
im.neu.18	Pcdh17	6.13E-37	3.658569252	0.983	0.994	1.76E-33
im.neu.18	Pcsk2	7.35E-32	6.575343031	0.946	0.966	2.11E-28
im.neu.18	Fjx1	1.77E-31	0.868082983	0.953	0.993	5.06E-28
im.neu.18	Dync1i1	9.94E-31	8.669292714	0.909	0.952	2.85E-27
im.neu.18	Neto1	1.19E-29	1.312685571	0.975	0.984	3.42E-26
im.neu.18	Hist1h1b	9.78E-28	0.907336711	0.957	0.966	2.80E-24
im.neu.18	Cdh20	2.83E-26	11.89011926	0.961	0.998	8.11E-23
im.neu.18	Chsy3	1.30E-25	4.545942489	0.97	0.97	3.73E-22
im.neu.18	Id4	4.70E-25	5.156538809	0.979	0.995	1.35E-21
im.neu.18	Gfap	4.86E-25	2.583598645	0.87	0.912	1.39E-21
im.neu.18	Mdk	1.61E-24	6.871112708	0.961	0.999	4.62E-21
im.neu.18	Elmod1	1.44E-22	2.977237972	0.767	0.675	4.12E-19
im.neu.18	Rbfox3	3.17E-20	5.514719791	0.931	0.975	9.09E-17
im.neu.18	Cntn4	1.71E-19	4.535633319	0.927	0.966	4.90E-16
im.neu.18	Nusap1	1.96E-19	5.817587904	0.892	0.957	5.62E-16
im.neu.18	Kcnb2	4.48E-19	4.391728484	0.985	0.991	1.28E-15
im.neu.18	Cplx2	6.81E-19	10.23953839	0.867	0.937	1.95E-15
im.neu.18	Chgb	5.13E-18	15.79016036	0.92	0.943	1.47E-14
im.neu.18	Sox1ot	1.66E-17	5.117731908	0.965	0.996	4.76E-14
im.neu.18	Cacnb4	1.41E-16	5.495896399	0.907	0.962	4.03E-13
im.neu.18	Tox	2.05E-16	8.235363775	0.957	0.991	5.87E-13
im.neu.18	Kcnt2	1.40E-15	1.007250702	0.913	0.981	4.01E-12
im.neu.18	Nrg3	1.53E-15	2.973900968	0.725	0.695	4.40E-12
im.neu.18	Egfem1	3.45E-14	7.346113449	0.661	0.754	9.91E-11
im.neu.18	Pde10a	4.17E-14	4.252388688	0.977	0.991	1.20E-10
im.neu.18	Mgat4c	9.11E-14	15.76018727	0.515	0.603	2.61E-10
im.neu.18	Atpif1	1.28E-13	0.648863412	0.914	0.985	3.67E-10
im.neu.18	Frmpd4	1.59E-13	2.561584637	0.905	0.953	4.57E-10
im.neu.18	Nfib	3.40E-13	3.212793019	0.984	0.999	9.75E-10
im.neu.18	Prickle2	1.24E-12	7.676390499	0.927	0.991	3.56E-09
im.neu.18	Ntn4	4.18E-12	0.968120017	0.691	0.767	1.20E-08
im.neu.18	Gria4	4.72E-12	2.732526124	0.867	0.954	1.35E-08
im.neu.18	Dnm1	5.35E-12	1.519324703	0.896	0.856	1.53E-08
im.neu.18	Kcnn2	7.32E-12	7.993232239	0.953	0.999	2.10E-08
im.neu.18	Grik1	7.44E-12	7.428413718	0.852	0.939	2.13E-08
im.neu.18	Kcnd3	8.49E-12	4.794087522	0.989	0.996	2.44E-08
im.neu.18	Auts2	2.77E-11	0.887874985	0.993	0.999	7.93E-08
im.neu.18	Rbms3	6.63E-11	3.838447772	0.937	0.985	1.90E-07
im.neu.18	Pantr1	8.03E-11	3.829335558	0.985	0.997	2.30E-07
im.neu.18	Phactr3	1.36E-10	1.261188399	0.967	0.99	3.90E-07
im.neu.18	Erc2	2.38E-10	11.33902228	0.925	0.988	6.83E-07
im.neu.18	Snca	4.14E-10	2.165259094	0.928	0.929	1.19E-06
im.neu.18	Anp32b	4.33E-10	1.124808444	0.552	0.623	1.24E-06
im.neu.18	Chn1	6.28E-10	0.825723935	0.919	0.988	1.80E-06
im.neu.18	Sox2ot	8.97E-10	1.267351247	0.846	0.92	2.57E-06
im.neu.18	Shisa9	1.12E-09	4.066144958	0.978	0.987	3.22E-06
im.neu.18	Eif4a1	1.25E-09	0.886273133	0.911	0.974	3.58E-06
im.neu.18	Dcc	1.37E-09	6.373376011	0.965	0.984	3.94E-06
im.neu.18	Selenow	1.75E-09	2.500391111	0.925	0.984	5.03E-06
im.neu.18	Slc24a2	2.38E-09	16.00791208	0.961	0.945	6.84E-06
im.neu.18	H1f0	2.59E-09	1.986691645	0.81	0.906	7.43E-06
im.neu.18	Kansl1l	3.06E-09	0.674503752	0.506	0.606	8.77E-06
im.neu.18	Trhde	3.47E-09	4.940722872	0.807	0.87	9.94E-06
im.neu.18	Foxp2	8.30E-09	2.331391871	0.984	0.993	2.38E-05
im.neu.18	Nrxn1	9.61E-09	11.13835502	0.983	0.997	2.75E-05
im.neu.18	Sorcs3	1.90E-08	0.657767426	0.785	0.515	5.45E-05
im.neu.18	Fut9	2.59E-08	6.565048695	0.864	0.935	7.42E-05
im.neu.18	Zfp385b	3.75E-08	7.91750015	0.905	0.991	0.000107446
im.neu.18	Ogt	6.45E-08	0.606390484	0.861	0.938	0.000185007
im.neu.18	Marcksl1	1.57E-07	0.809518628	0.846	0.795	0.000449137
im.neu.18	Kcnh7	2.84E-07	4.106216291	0.981	0.997	0.000815808
im.neu.18	Dab1	3.80E-07	0.764254181	0.962	0.974	0.001090878
im.neu.18	Ryr3	4.45E-07	0.546753268	0.943	0.967	0.001275402
im.neu.18	Xkr4	1.10E-06	5.582807771	0.934	0.982	0.003161236
im.neu.18	Thrb	1.17E-06	3.158282044	0.732	0.616	0.003363625
im.neu.18	Sox11	1.96E-06	2.761699635	0.987	0.994	0.005610198
im.neu.18	Pcp4	2.07E-06	3.781727104	0.529	0.606	0.005925096
im.neu.18	Kcnq1ot1	2.55E-06	2.568312118	0.559	0.638	0.007313139
im.neu.18	Kctd16	2.99E-06	16.00927338	0.941	0.963	0.008586447
im.neu.18	Tenm2	3.38E-06	2.160935066	0.699	0.787	0.009695172
im.neu.18	Ncam1	5.94E-06	2.483289884	0.937	0.998	0.0170404
im.neu.18	Pfn2	6.22E-06	2.362360261	0.936	0.99	0.017831579
im.neu.18	Fmn2	8.59E-06	3.644133877	0.965	0.999	0.024650212
im.neu.18	Ank3	8.64E-06	10.63425075	0.975	0.978	0.024768335
im.neu.18	Hmgb1	1.11E-05	3.883789193	0.574	0.625	0.031781516
im.neu.18	Hsp90aa1	1.19E-05	2.501677745	0.867	0.963	0.03420944
im.neu.18	Pdzrn4	1.49E-05	2.821080333	0.784	0.873	0.042660525
im.neu.18	Cdh2	1.72E-05	5.247006003	0.96	0.999	0.049237819
im.neu.18	Adcy2	2.80E-61	-4.185322423	0.51	0.898	8.02E-58
im.neu.18	Csmd2	1.09E-50	-0.666093528	0.93	0.983	3.13E-47
im.neu.18	Vcl	7.62E-28	-1.182761027	0.736	0.874	2.19E-24
im.neu.18	Mns1	4.72E-25	-1.395390313	0.437	0.655	1.35E-21
im.neu.18	Cenpe	1.85E-22	-0.745997672	0.406	0.521	5.31E-19
im.neu.18	Hist1h2ap	1.27E-19	-1.864236625	0.719	0.983	3.64E-16
im.neu.18	Rspo3	5.93E-16	-0.682161536	0.845	0.893	1.70E-12
im.neu.18	Fbxl7	1.32E-11	-0.825253928	0.769	0.8	3.79E-08
im.neu.18	Hmgn2	5.18E-11	-0.787600249	0.801	0.963	1.48E-07
im.neu.18	Tmx4	1.28E-10	-0.642482113	0.57	0.812	3.66E-07
im.neu.18	Kcnab1	4.69E-08	-7.868892861	0.771	0.758	0.000134594
im.neu.18	Anks1b	2.39E-07	-3.025013253	0.9	0.995	0.000684706
im.neu.18	Wdr17	3.48E-07	-1.980640657	0.966	0.989	0.000999038
im.neu.18	H3f3b	6.17E-07	-0.588837204	0.872	0.922	0.001769172
im.neu.18	Stmn3	6.89E-07	-2.866578483	0.911	0.989	0.001974881
im.neu.18	Nme2	3.14E-06	-0.527575537	0.49	0.536	0.009005959
im.neu.18	Slc4a10	4.94E-06	-4.061344355	0.788	0.816	0.014167649
im.neu.18	Ctnna2	1.15E-05	-0.919111179	0.977	0.998	0.032849893
im.neu.24	Lpl	4.83E-18	16.61031455	0.703	0.304	1.39E-14
im.neu.24	Spp1	9.34E-09	18.66430982	0.599	0.304	2.68E-05
im.neu.24	Lilrb4a	3.50E-08	2.453837871	0.575	0.264	0.000100488
im.neu.24	Gapdh	3.44E-06	3.163978081	0.729	0.576	0.009856308
im.neu.24	Cd52	3.53E-06	1.324360639	0.724	0.52	0.010113923
im.neu.24	Fth1	4.32E-06	2.656000423	0.506	0.344	0.012397719
im.neu.24	H2afz	1.16E-05	3.509681949	0.989	0.968	0.03326423
im.neu.24	Cd34	1.40E-05	0.823685972	0.563	0.352	0.040080368
im.neu.24	Epb41l2	7.00E-11	-0.681951089	0.309	0.544	2.01E-07
im.neu.24	Maml3	1.95E-10	-0.802874106	0.416	0.64	5.59E-07
im.neu.24	Foxn3	2.61E-10	-0.5314754	0.324	0.64	7.48E-07
im.neu.24	Golm1	7.18E-10	-0.716400907	0.696	0.864	2.06E-06
im.neu.24	Srgap2	5.50E-09	-0.553340947	0.286	0.576	1.58E-05
im.neu.24	Elmo1	7.01E-08	-1.325858921	0.428	0.648	0.00020117
im.neu.24	Cacna1d	1.42E-07	-0.600697658	0.376	0.552	0.000408503
im.neu.24	Gab2	2.53E-07	-0.878317431	0.388	0.584	0.00072569
im.neu.24	Csmd3	8.14E-07	-6.010632395	0.382	0.64	0.002335625
im.neu.24	Ints6l	1.20E-06	-0.612581293	0.396	0.584	0.003440122
im.neu.24	Dock10	2.30E-06	-0.535155854	0.58	0.792	0.006584297
im.neu.24	Pde3b	3.15E-06	-0.624772984	0.363	0.576	0.009036685
im.neu.24	Fkbp5	3.28E-06	-1.046087521	0.515	0.64	0.00941185
im.neu.24	Lockd	5.30E-06	-3.633767358	0.907	0.952	0.015198593
im.neu.32	Thrb	1.06E-07	0.811248672	0.978	1	0.000303326
im.neu.32	Cck	2.15E-07	4.215585893	0.938	0.932	0.000616393
im.neu.32	Ryr3	1.78E-06	0.655852841	0.896	0.568	0.005104683
im.neu.32	Grik2	2.18E-06	2.223195575	0.918	1	0.006242973
im.neu.32	Frmpd4	2.38E-06	1.162927177	0.965	1	0.006837545
im.neu.32	Tox3	2.40E-06	1.843355181	0.983	1	0.006879059
im.neu.32	Trhde	8.52E-06	2.458368629	0.983	1	0.02443378
im.neu.32	Ralyl	1.10E-08	-3.118073621	0.983	0.955	3.16E-05
im.neu.32	Dcx	1.92E-07	-0.717716121	0.955	0.886	0.000550749
lymph.28	Tbx15	3.49E-43	0.734163745	0.905	0.981	1.00E-39
lymph.28	Klrb1b	3.11E-15	3.871636942	0.744	0.319	8.92E-12
lymph.28	Lgals3	1.54E-06	3.267620747	0.814	0.562	0.004425793
micro.0	Ifrd1	1.99E-179	0.755380477	0.821	0.628	5.72E-176
micro.0	Ccl4	1.10E-164	2.922211548	0.832	0.55	3.15E-161
micro.0	Gbp5	1.96E-149	1.881439389	0.556	0.311	5.62E-146
micro.0	Clic4	2.42E-125	4.163292707	0.569	0.34	6.94E-122
micro.0	Casp4	6.61E-115	1.713141149	0.778	0.568	1.90E-111
micro.0	Kdm6b	2.86E-112	1.489536837	0.815	0.679	8.19E-109
micro.0	Nfkb1	3.72E-111	3.251054103	0.85	0.761	1.07E-107
micro.0	Srgn	9.77E-103	2.577678161	0.619	0.442	2.80E-99
micro.0	Arl5c	8.55E-91	2.213088994	0.65	0.486	2.45E-87
micro.0	Txnrd1	6.53E-86	1.449775219	0.603	0.44	1.87E-82
micro.0	Ier5	9.45E-85	2.272894438	0.914	0.955	2.71E-81
micro.0	Tnfaip8	2.48E-76	0.584840499	0.522	0.347	7.11E-73
micro.0	Tnfaip2	4.67E-70	3.035409955	0.583	0.42	1.34E-66
micro.0	Nfe2l2	4.52E-65	1.184239468	0.813	0.753	1.30E-61
micro.0	Zfp36l1	3.90E-64	1.248072051	0.847	0.936	1.12E-60
micro.0	Irf1	2.48E-60	1.411053735	0.506	0.348	7.10E-57
micro.0	Pik3r5	1.04E-57	2.649692115	0.612	0.479	2.98E-54
micro.0	Pim1	6.62E-56	2.7235254	0.638	0.501	1.90E-52
micro.0	Sdc4	1.86E-53	9.853614089	0.52	0.301	5.35E-50
micro.0	Ptprj	3.78E-52	0.761148785	0.702	0.605	1.08E-48
micro.0	Ldlrad4	7.90E-44	0.508163236	0.539	0.628	2.27E-40
micro.0	Rbpj	1.80E-37	1.469386028	0.529	0.407	5.17E-34
micro.0	Tlr2	6.45E-37	1.074326699	0.575	0.46	1.85E-33
micro.0	Errfi1	1.65E-35	4.548422829	0.642	0.576	4.72E-32
micro.0	Top1	1.48E-31	1.213955486	0.556	0.652	4.24E-28
micro.0	Tgm2	1.10E-30	2.253992176	0.551	0.447	3.14E-27
micro.0	Entpd1	4.92E-29	0.649954066	0.532	0.623	1.41E-25
micro.0	Itga5	9.53E-27	10.40770886	0.584	0.486	2.73E-23
micro.0	Sat1	8.86E-26	1.74178506	0.526	0.601	2.54E-22
micro.0	Zfand5	2.61E-25	8.322715757	0.639	0.72	7.49E-22
micro.0	Hivep2	1.74E-24	1.433201838	0.702	0.708	5.00E-21
micro.0	Marcksl1	1.78E-24	0.870302381	0.883	0.888	5.11E-21
micro.0	H2-Q7	4.12E-23	0.738399006	0.546	0.373	1.18E-19
micro.0	Egr3	1.39E-21	0.601183331	0.731	0.659	3.99E-18
micro.0	Cass4	3.47E-21	0.627454289	0.514	0.459	9.96E-18
micro.0	Chd7	4.32E-17	2.77464102	0.576	0.631	1.24E-13
micro.0	Hivep3	7.38E-16	0.789491653	0.543	0.476	2.12E-12
micro.0	Ptpro	3.35E-15	1.104412647	0.599	0.666	9.60E-12
micro.0	Filip1l	3.40E-15	0.770219836	0.552	0.641	9.74E-12
micro.0	Mthfsl	2.02E-13	1.414535146	0.508	0.368	5.81E-10
micro.0	Tank	1.22E-12	1.912406839	0.536	0.444	3.50E-09
micro.0	Osm	1.15E-10	3.381906704	0.576	0.662	3.30E-07
micro.0	Nrros	4.75E-10	0.652754831	0.646	0.593	1.36E-06
micro.0	Csf1	1.82E-09	3.418008992	0.502	0.402	5.21E-06
micro.0	Tsc22d2	1.85E-09	6.831961375	0.558	0.598	5.31E-06
micro.0	Lamp2	9.31E-09	3.298295779	0.573	0.609	2.67E-05
micro.0	Ptpn1	1.80E-08	0.838999565	0.522	0.567	5.16E-05
micro.0	Fscn1	1.90E-08	0.749085678	0.56	0.55	5.45E-05
micro.0	Itpkc	4.14E-08	0.941282124	0.55	0.445	0.000118752
micro.0	Myo1e	8.32E-08	2.756732709	0.58	0.533	0.000238635
micro.0	Adamts1	1.05E-07	1.580957823	0.532	0.516	0.000301741
micro.0	Arih2	8.87E-07	0.601482422	0.685	0.671	0.002544932
micro.0	Man1a	2.05E-06	10.77569882	0.599	0.641	0.005887491
micro.0	Btaf1	3.06E-06	3.614087267	0.647	0.682	0.008768298
micro.0	Odc1	3.56E-06	1.394041116	0.583	0.55	0.010201051
micro.0	Rabgef1	8.08E-06	1.978915993	0.732	0.748	0.023173296
micro.0	Hspa5	1.26E-05	1.2682321	0.657	0.677	0.036147622
micro.0	Arpc2	1.48E-05	1.826301995	0.591	0.622	0.042552811
micro.0	Neat1	1.57E-05	3.716366146	0.579	0.543	0.045079983
micro.0	Cdk6	1.63E-05	3.570723468	0.639	0.611	0.046647286
micro.0	Gpr141	1.69E-196	-2.73915342	0.336	0.611	4.83E-193
micro.0	Selplg	2.34E-186	-0.631769403	0.546	0.764	6.71E-183
micro.0	Inpp5d	5.00E-146	-0.587369196	0.51	0.703	1.43E-142
micro.0	Hist1h1c	8.80E-143	-3.967470037	0.61	0.778	2.52E-139
micro.0	P2ry12	2.46E-142	-1.160976071	0.578	0.737	7.05E-139
micro.0	Ssh2	2.89E-138	-3.122227687	0.387	0.578	8.30E-135
micro.0	Efnb2	3.49E-120	-0.711040885	0.528	0.776	1.00E-116
micro.0	Hist1h1e	6.12E-118	-1.586843743	0.736	0.867	1.76E-114
micro.0	Srgap2	4.95E-113	-0.951391231	0.448	0.619	1.42E-109
micro.0	Nlrp3	6.55E-110	-1.497985115	0.77	0.672	1.88E-106
micro.0	Elmo1	1.44E-106	-0.688335311	0.493	0.654	4.13E-103
micro.0	Ccl3	3.40E-97	-1.232970936	0.767	0.745	9.76E-94
micro.0	Med12l	3.71E-89	-0.520762871	0.343	0.515	1.06E-85
micro.0	Tcim	3.29E-80	-5.182528126	0.561	0.814	9.43E-77
micro.0	Lgmn	1.10E-76	-0.592554676	0.673	0.77	3.16E-73
micro.0	Siglech	1.40E-75	-0.656377186	0.46	0.597	4.01E-72
micro.0	Ikzf1	7.11E-75	-0.534118845	0.374	0.514	2.04E-71
micro.0	Gpr34	8.47E-74	-1.293483355	0.571	0.684	2.43E-70
micro.0	Slc3a2	9.88E-71	-2.536534414	0.45	0.574	2.83E-67
micro.0	Il6st	5.08E-67	-0.85870763	0.437	0.574	1.46E-63
micro.0	Csf1r	1.52E-66	-0.59524524	0.656	0.739	4.36E-63
micro.0	Pde3b	1.64E-65	-1.442721397	0.608	0.723	4.70E-62
micro.0	Adap2os	8.33E-65	-2.102694757	0.443	0.578	2.39E-61
micro.0	Jun	3.80E-64	-1.480414582	0.969	0.967	1.09E-60
micro.0	Mertk	2.81E-63	-1.128017211	0.505	0.632	8.06E-60
micro.0	St3gal6	1.06E-62	-0.753159185	0.387	0.524	3.03E-59
micro.0	Arl4c	4.87E-62	-0.662436723	0.774	0.822	1.40E-58
micro.0	Ccr5	1.79E-60	-1.919527971	0.588	0.705	5.15E-57
micro.0	Tgfbr1	1.10E-58	-2.935803804	0.49	0.62	3.14E-55
micro.0	Mef2c	1.88E-56	-2.428562202	0.522	0.634	5.39E-53
micro.0	Bmp2k	1.10E-53	-0.588722855	0.576	0.691	3.16E-50
micro.0	Nav3	1.75E-53	-0.576901825	0.541	0.652	5.02E-50
micro.0	Glrp1	1.57E-52	-0.865629026	0.548	0.657	4.51E-49
micro.0	Birc3	1.36E-50	-4.185313752	0.827	0.761	3.89E-47
micro.0	Sgk1	5.79E-50	-3.518221484	0.69	0.733	1.66E-46
micro.0	Dmac2l	1.11E-49	-2.660150008	0.343	0.501	3.17E-46
micro.0	Hexb	3.75E-49	-1.458382169	0.529	0.624	1.07E-45
micro.0	Picalm	3.09E-48	-1.580638655	0.842	0.911	8.85E-45
micro.0	H1f0	2.87E-47	-1.360014295	0.469	0.59	8.23E-44
micro.0	Gch1	4.97E-41	-1.823091628	0.464	0.567	1.43E-37
micro.0	Fmnl3	6.52E-41	-1.024836875	0.488	0.591	1.87E-37
micro.0	Btg2	4.09E-40	-2.213197442	0.971	0.958	1.17E-36
micro.0	Nr4a1	1.68E-39	-4.981774775	0.895	0.836	4.83E-36
micro.0	Csmd3	2.99E-37	-1.957239317	0.487	0.591	8.57E-34
micro.0	Cx3cr1	9.23E-37	-1.10525023	0.695	0.719	2.65E-33
micro.0	Mir142hg	4.29E-31	-1.23908713	0.856	0.853	1.23E-27
micro.0	Hpgds	8.98E-30	-0.571188927	0.439	0.534	2.57E-26
micro.0	Ehd4	8.45E-28	-0.976433455	0.426	0.503	2.42E-24
micro.0	Basp1	1.20E-27	-1.708863126	0.886	0.882	3.44E-24
micro.0	Jmjd1c	1.82E-26	-0.669519748	0.637	0.722	5.23E-23
micro.0	Elf1	3.45E-25	-0.659107658	0.437	0.511	9.89E-22
micro.0	Rnf19b	2.70E-24	-1.431322552	0.866	0.807	7.75E-21
micro.0	Marcks	6.39E-24	-0.561898332	0.786	0.8	1.83E-20
micro.0	Oser1	4.09E-23	-4.446167858	0.748	0.66	1.17E-19
micro.0	Lysmd4	5.57E-23	-3.871950325	0.511	0.578	1.60E-19
micro.0	Dusp1	4.48E-22	-3.18027549	0.882	0.805	1.28E-18
micro.0	Socs3	7.50E-22	-0.64945247	0.903	0.813	2.15E-18
micro.0	Plek	1.15E-21	-2.67019339	0.739	0.656	3.31E-18
micro.0	Dgkd	2.34E-21	-0.563900947	0.495	0.57	6.72E-18
micro.0	Junb	4.66E-20	-2.948195871	0.98	0.944	1.34E-16
micro.0	Ncf1	1.03E-19	-0.957215568	0.637	0.577	2.94E-16
micro.0	Cd83	4.33E-19	-4.13336228	0.969	0.871	1.24E-15
micro.0	Ankrd44	1.73E-17	-1.444176954	0.432	0.504	4.95E-14
micro.0	Atf3	1.28E-16	-0.830059499	0.966	0.912	3.66E-13
micro.0	Smad7	6.07E-15	-1.261025978	0.552	0.605	1.74E-11
micro.0	Fam102b	5.39E-14	-3.641903312	0.447	0.51	1.55E-10
micro.0	Plxdc2	1.80E-12	-0.529617329	0.547	0.595	5.17E-09
micro.0	Gpr183	3.20E-11	-7.73976918	0.472	0.532	9.18E-08
micro.0	C1qa	1.40E-08	-2.2119928	0.642	0.589	4.00E-05
micro.0	Nrbf2	3.16E-08	-1.455014694	0.665	0.621	9.06E-05
micro.0	Slc25a25	1.99E-07	-0.665693266	0.635	0.659	0.000569533
micro.0	Samsn1	1.03E-06	-8.473297644	0.622	0.65	0.002940566
micro.0	Gnas	1.89E-06	-2.148893546	0.503	0.534	0.005406274
micro.1	Fos	2.04E-113	0.576513229	0.513	0.301	5.86E-110
micro.1	Ftl1	1.01E-59	0.772968641	0.522	0.37	2.90E-56
micro.1	Nfe2l2	1.85E-55	0.579789261	0.575	0.446	5.30E-52
micro.1	Mir142hg	2.35E-43	5.071224092	0.666	0.74	6.73E-40
micro.1	Picalm	9.77E-43	1.398713388	0.664	0.761	2.80E-39
micro.1	Ccl4	1.39E-37	1.221532077	0.599	0.421	3.98E-34
micro.1	Tyrobp	2.61E-32	5.433379129	0.57	0.478	7.49E-29
micro.1	Slc16a6	1.77E-20	0.974783379	0.543	0.62	5.07E-17
micro.1	Gtf2ird2	8.42E-19	4.821869364	0.514	0.396	2.41E-15
micro.1	Coq10b	5.98E-16	0.907906299	0.543	0.462	1.71E-12
micro.1	Mapre2	6.63E-16	6.42366758	0.504	0.568	1.90E-12
micro.1	Hist1h1c	1.45E-13	1.721102614	0.632	0.672	4.17E-10
micro.1	Zeb2	3.17E-10	0.882229316	0.527	0.586	9.10E-07
micro.1	Cebpb	4.64E-09	1.346042853	0.547	0.478	1.33E-05
micro.1	Rhoh	5.32E-09	4.179655752	0.548	0.598	1.53E-05
micro.1	Olfr111	7.33E-09	5.997687749	0.622	0.665	2.10E-05
micro.1	Selplg	3.09E-212	-0.763764268	0.611	0.838	8.87E-209
micro.1	Csf1r	3.73E-182	-0.910748112	0.722	0.857	1.07E-178
micro.1	Hexb	3.93E-164	-1.758140865	0.796	0.88	1.13E-160
micro.1	Siglech	2.25E-154	-0.80292612	0.604	0.79	6.46E-151
micro.1	Lgmn	7.97E-139	-0.950989763	0.807	0.881	2.29E-135
micro.1	Tmem119	4.46E-135	-0.526256952	0.636	0.812	1.28E-131
micro.1	Srgap2	8.03E-128	-0.790682885	0.563	0.733	2.30E-124
micro.1	P2ry12	5.19E-116	-0.910065742	0.667	0.797	1.49E-112
micro.1	Rapgef5	4.52E-115	-0.636147902	0.599	0.761	1.30E-111
micro.1	Nr6a1	3.98E-95	-0.556078447	0.43	0.587	1.14E-91
micro.1	Cacnb2	4.70E-87	-2.917857106	0.449	0.595	1.35E-83
micro.1	Adap2os	9.22E-87	-0.984542955	0.497	0.661	2.64E-83
micro.1	Jmjd1c	1.58E-83	-0.586318638	0.531	0.687	4.53E-80
micro.1	Arl4c	6.46E-81	-0.654536591	0.758	0.83	1.85E-77
micro.1	Adap2	1.18E-80	-0.602053795	0.609	0.753	3.39E-77
micro.1	Pde3b	7.37E-79	-1.900508083	0.689	0.805	2.11E-75
micro.1	Gpr34	4.06E-77	-2.165880025	0.644	0.742	1.16E-73
micro.1	Arhgap45	1.76E-75	-0.526342117	0.493	0.645	5.05E-72
micro.1	Ccr5	3.37E-74	-0.570141499	0.594	0.74	9.68E-71
micro.1	Ssh2	5.23E-74	-0.589493928	0.546	0.709	1.50E-70
micro.1	Arhgap12	1.58E-70	-2.555962853	0.451	0.589	4.53E-67
micro.1	Itgam	1.47E-67	-0.519000788	0.649	0.752	4.23E-64
micro.1	Celf2	5.46E-67	-1.70544842	0.588	0.728	1.56E-63
micro.1	P3h2	1.09E-61	-1.647706235	0.534	0.678	3.13E-58
micro.1	Mef2a	7.15E-61	-1.182280578	0.63	0.733	2.05E-57
micro.1	Ldlrad4	4.40E-60	-0.785192085	0.614	0.717	1.26E-56
micro.1	Bmp2k	1.98E-59	-0.596646253	0.592	0.713	5.67E-56
micro.1	Mef2c	1.61E-52	-2.501678141	0.576	0.7	4.60E-49
micro.1	Tanc2	4.53E-52	-0.614138534	0.625	0.721	1.30E-48
micro.1	Nr6a1os	1.61E-51	-5.801010099	0.41	0.524	4.62E-48
micro.1	Map3k3	1.64E-47	-4.367391976	0.443	0.562	4.72E-44
micro.1	Slc8a1	6.69E-47	-1.165378634	0.588	0.701	1.92E-43
micro.1	Mertk	1.16E-45	-3.499710903	0.664	0.752	3.33E-42
micro.1	Cx3cr1	1.02E-44	-1.63684512	0.806	0.789	2.91E-41
micro.1	Sat1	6.75E-44	-4.206494313	0.599	0.708	1.94E-40
micro.1	Itgb5	2.43E-42	-0.844428206	0.66	0.71	6.98E-39
micro.1	Plxdc2	6.50E-42	-1.144631456	0.685	0.754	1.86E-38
micro.1	Ikzf1	1.01E-41	-0.578568484	0.554	0.663	2.91E-38
micro.1	Crybb1	2.57E-39	-3.436506884	0.494	0.614	7.37E-36
micro.1	Gatm	5.28E-39	-4.398894999	0.533	0.649	1.52E-35
micro.1	Dock2	1.28E-38	-0.625857204	0.582	0.667	3.67E-35
micro.1	Lhfpl2	9.55E-37	-0.656986787	0.472	0.571	2.74E-33
micro.1	Abhd12	7.97E-34	-0.747194756	0.533	0.637	2.28E-30
micro.1	Ank2	1.78E-33	-0.66866017	0.459	0.552	5.10E-30
micro.1	Runx1	7.46E-29	-1.036222945	0.566	0.644	2.14E-25
micro.1	Sgk1	2.60E-25	-2.054315112	0.669	0.711	7.45E-22
micro.1	Lysmd4	8.91E-23	-4.359455909	0.499	0.58	2.55E-19
micro.1	Cd300a	2.86E-21	-3.612219834	0.579	0.649	8.22E-18
micro.1	Hpgds	1.93E-20	-0.535313962	0.639	0.677	5.52E-17
micro.1	Kctd12	1.02E-19	-0.502385337	0.594	0.655	2.92E-16
micro.1	Rasgrp3	1.66E-19	-9.756612694	0.607	0.671	4.76E-16
micro.1	Dleu2	3.96E-19	-2.773035355	0.518	0.595	1.13E-15
micro.1	Snx24	7.14E-19	-0.941989336	0.641	0.697	2.05E-15
micro.1	Gpr183	8.95E-19	-1.946622269	0.532	0.611	2.57E-15
micro.1	Adrb2	1.56E-17	-0.520657141	0.469	0.553	4.49E-14
micro.1	Samsn1	4.25E-16	-0.866586866	0.516	0.583	1.22E-12
micro.1	Ctsd	1.02E-14	-0.94001602	0.508	0.569	2.92E-11
micro.1	Epb41l2	1.20E-14	-0.594890166	0.722	0.721	3.45E-11
micro.1	Capn3	3.69E-13	-0.534764856	0.478	0.532	1.06E-09
micro.1	Blnk	5.80E-13	-0.808622454	0.639	0.681	1.66E-09
micro.1	Ier5	8.19E-11	-0.749324959	0.621	0.646	2.35E-07
micro.1	Cd86	3.19E-10	-2.525181742	0.674	0.633	9.16E-07
micro.1	Cebpa	5.59E-09	-0.815508128	0.55	0.583	1.60E-05
micro.1	Fam102b	6.81E-09	-3.817222026	0.567	0.619	1.95E-05
micro.1	Plek	1.29E-07	-0.777884795	0.759	0.695	0.000369647
micro.12	Rab7b	1.30E-07	1.590767059	0.796	0.462	0.000371471
micro.12	Cd83	1.30E-07	-5.302633152	0.979	1	0.000371471
micro.12	Il1a	8.24E-07	-1.485149555	0.935	0.949	0.002364619
micro.12	Tnf	3.22E-06	-4.192171758	0.969	1	0.00923327
micro.12	Junb	1.16E-05	-2.477356688	0.944	0.923	0.033401094
micro.13	Ftl1	1.84E-52	1.442649874	0.959	0.875	5.28E-49
micro.13	Fth1	1.34E-41	2.38714509	0.9	0.754	3.86E-38
micro.13	Apoe	9.78E-26	2.363440564	0.556	0.304	2.81E-22
micro.13	Tyrobp	1.24E-20	1.246326862	0.969	0.929	3.56E-17
micro.13	Serf2	2.49E-19	1.708061977	0.817	0.722	7.13E-16
micro.13	Atp5j	2.60E-19	1.211660812	0.543	0.312	7.46E-16
micro.13	Ppia	9.49E-17	1.155374587	0.799	0.675	2.72E-13
micro.13	Ybx1	2.74E-16	2.513257584	0.691	0.55	7.87E-13
micro.13	Atox1	1.36E-15	1.916048442	0.698	0.569	3.91E-12
micro.13	Elob	1.10E-14	1.118184991	0.614	0.464	3.16E-11
micro.13	Gnas	1.19E-14	0.535881428	0.67	0.575	3.40E-11
micro.13	Gapdh	4.57E-14	4.412430943	0.639	0.486	1.31E-10
micro.13	Lyz2	5.40E-12	7.839099028	0.703	0.593	1.55E-08
micro.13	Sec61g	4.21E-11	1.523147526	0.683	0.556	1.21E-07
micro.13	Actb	1.91E-10	4.153782607	0.909	0.877	5.47E-07
micro.13	Cd300c2	2.80E-10	1.019357225	0.834	0.708	8.02E-07
micro.13	Cstb	3.19E-10	1.035707999	0.586	0.345	9.14E-07
micro.13	Gng5	1.35E-09	1.187968457	0.714	0.641	3.87E-06
micro.13	Npc2	1.43E-09	1.248030503	0.917	0.877	4.10E-06
micro.13	Fcer1g	2.57E-09	2.878783381	0.92	0.851	7.36E-06
micro.13	Tomm6	1.11E-08	1.036699656	0.567	0.429	3.18E-05
micro.13	Rbm3	2.50E-08	1.147013967	0.718	0.665	7.17E-05
micro.13	Sdf2l1	3.82E-08	0.832151361	0.571	0.464	0.000109466
micro.13	Uqcrq	1.80E-07	0.970258998	0.559	0.44	0.000515227
micro.13	Oaz1	1.98E-07	0.703458041	0.643	0.552	0.000566653
micro.13	Prdx1	2.13E-07	10.38447489	0.603	0.476	0.000611431
micro.13	Arpc1b	2.93E-07	0.679905044	0.735	0.637	0.000839258
micro.13	Cfl1	4.38E-07	1.003463512	0.849	0.815	0.001256707
micro.13	Atp5e	4.46E-07	0.709030401	0.777	0.752	0.00127845
micro.13	H2afz	9.09E-07	7.862863809	0.582	0.47	0.002607609
micro.13	Sdcbp	2.47E-06	2.013640611	0.509	0.536	0.007086339
micro.13	Atp5mpl	2.50E-06	1.126696848	0.591	0.466	0.007168365
micro.13	Sh3bgrl3	2.97E-06	0.791482378	0.701	0.575	0.008513659
micro.13	Gabarap	7.49E-06	0.787599216	0.713	0.679	0.021479846
micro.13	Hsp90ab1	1.20E-05	1.141306996	0.691	0.639	0.034386734
micro.13	Pebp1	1.22E-05	0.920708556	0.515	0.363	0.034960979
micro.13	B2m	1.28E-05	4.780154928	0.897	0.905	0.036614212
micro.13	P2ry12	1.27E-50	-2.387307997	0.565	0.837	3.65E-47
micro.13	Cd72	3.50E-40	-3.905129295	0.314	0.536	1.00E-36
micro.13	Glul	2.90E-35	-0.611212288	0.335	0.544	8.33E-32
micro.13	Lpcat2	1.68E-34	-0.606026203	0.554	0.786	4.83E-31
micro.13	Abca9	2.66E-32	-0.512413737	0.389	0.607	7.62E-29
micro.13	Siglech	5.18E-32	-1.893585105	0.523	0.758	1.49E-28
micro.13	Vsir	7.00E-32	-0.741663407	0.532	0.742	2.01E-28
micro.13	Serinc3	9.64E-29	-0.629184755	0.519	0.76	2.77E-25
micro.13	Gpr34	2.17E-28	-0.57207025	0.639	0.825	6.21E-25
micro.13	Arsb	1.95E-26	-0.706077322	0.441	0.649	5.58E-23
micro.13	Csf1r	1.26E-25	-2.540158698	0.718	0.847	3.62E-22
micro.13	Tmem119	2.81E-25	-1.585791493	0.53	0.76	8.07E-22
micro.13	Lgmn	2.24E-24	-1.13627007	0.744	0.877	6.42E-21
micro.13	Selplg	5.18E-21	-0.760670456	0.57	0.738	1.49E-17
micro.13	Ctsz	1.49E-20	-0.779101008	0.905	0.871	4.29E-17
micro.13	Cst3	1.53E-19	-1.083300365	0.906	0.921	4.39E-16
micro.13	Marcks	2.17E-19	-1.334462482	0.718	0.861	6.21E-16
micro.13	Ivns1abp	6.83E-19	-0.768107967	0.33	0.512	1.96E-15
micro.13	Slc2a5	3.62E-17	-2.648657838	0.439	0.617	1.04E-13
micro.13	P2ry13	5.82E-17	-0.952207154	0.49	0.675	1.67E-13
micro.13	Itgam	6.90E-15	-1.00729785	0.556	0.702	1.98E-11
micro.13	Laptm5	1.83E-14	-1.733719772	0.788	0.855	5.25E-11
micro.13	Ctss	2.90E-14	-4.211934843	0.914	0.889	8.32E-11
micro.13	Hexb	3.64E-14	-2.368490274	0.868	0.907	1.04E-10
micro.13	Cx3cr1	4.71E-14	-1.918169039	0.367	0.532	1.35E-10
micro.13	Cyba	5.46E-14	-3.878534966	0.868	0.796	1.57E-10
micro.13	Lag3	5.99E-14	-0.54726953	0.546	0.758	1.72E-10
micro.13	Golm1	2.43E-13	-0.697240025	0.587	0.708	6.97E-10
micro.13	Bin2	1.74E-12	-0.817600444	0.481	0.607	5.00E-09
micro.13	Atp6v0c	3.98E-12	-4.081713854	0.731	0.663	1.14E-08
micro.13	Ccl9	2.50E-10	-1.317784195	0.456	0.69	7.18E-07
micro.13	Igfbp6	1.08E-09	-12.23714531	0.285	0.502	3.09E-06
micro.13	Tpt1	1.31E-09	-1.909008071	0.946	0.859	3.75E-06
micro.13	Rgs10	5.72E-09	-0.606951748	0.837	0.865	1.64E-05
micro.13	Fau	1.40E-08	-1.371351657	0.955	0.901	4.00E-05
micro.13	Cd9	6.47E-07	-4.65875244	0.792	0.823	0.001856816
micro.13	Rnase4	3.00E-06	-1.314862406	0.749	0.794	0.008613037
micro.13	Trf	6.18E-06	-1.543053072	0.721	0.782	0.017730961
micro.17	Acaca	5.13E-10	4.71850054	0.922	0.656	1.47E-06
micro.17	Ank	5.66E-10	7.765939394	0.89	0.625	1.62E-06
micro.17	Ccl6	9.26E-10	14.08629721	0.935	0.562	2.65E-06
micro.17	Itgax	1.34E-09	1.752287702	0.909	0.5	3.83E-06
micro.17	Ramp1	2.45E-09	1.834454937	0.922	0.719	7.03E-06
micro.17	Hif1a	8.95E-09	2.85682798	0.916	0.562	2.57E-05
micro.17	Axl	2.11E-08	1.356996355	0.831	0.438	6.04E-05
micro.17	Pcp4	4.08E-08	12.06865278	0.813	0.531	0.000117122
micro.17	Ctsl	1.08E-06	5.28005266	0.881	0.656	0.003086894
micro.17	Fth1	2.05E-06	2.335492905	0.893	0.625	0.00587732
micro.17	Spp1	5.37E-06	11.01596118	0.797	0.5	0.01538735
micro.17	Cd52	9.04E-06	6.255072442	0.97	0.875	0.025930288
micro.17	P2ry12	3.86E-10	-1.620159048	0.283	0.75	1.11E-06
micro.17	Fcgr1	1.19E-09	-2.095088178	0.288	0.688	3.41E-06
micro.17	Ctss	5.32E-09	-5.169121707	0.373	0.75	1.53E-05
micro.17	Lgmn	2.05E-08	-1.904911437	0.297	0.656	5.88E-05
micro.17	Csf1r	4.20E-08	-0.883185114	0.439	0.875	0.000120411
micro.17	Selplg	1.42E-07	-1.492422772	0.343	0.812	0.000407293
micro.17	Arhgap5	7.16E-07	-0.645566679	0.274	0.656	0.002052721
micro.17	Unc93b1	2.29E-06	-0.756651982	0.308	0.719	0.006573715
micro.17	Bin1	2.89E-06	-0.517970054	0.319	0.656	0.008283195
micro.17	Itm2b	6.55E-06	-0.923331965	0.408	0.781	0.018776407
micro.17	Hexb	1.45E-05	-2.842777532	0.538	0.875	0.041681014
micro.17	Cttnbp2nl	1.51E-05	-0.709784319	0.253	0.594	0.043226041
micro.25	Apbb2	1.39E-25	7.61601663	0.724	0.333	3.99E-22
micro.25	Clic4	8.33E-24	9.531027688	0.701	0.379	2.39E-20
micro.25	Nfkb1	2.14E-23	9.995178561	0.861	0.661	6.15E-20
micro.25	Bcl2a1b	2.31E-16	6.650946086	0.761	0.452	6.62E-13
micro.25	Il1a	8.48E-16	4.170166147	0.833	0.576	2.43E-12
micro.25	Fam20c	1.23E-15	9.589684061	0.615	0.282	3.53E-12
micro.25	Rasgef1b	1.36E-15	4.405809076	0.88	0.678	3.91E-12
micro.25	Sqstm1	4.45E-15	10.8338263	0.775	0.571	1.28E-11
micro.25	Eya4	6.00E-15	1.51017305	0.707	0.367	1.72E-11
micro.25	Tank	5.62E-14	10.28247751	0.687	0.384	1.61E-10
micro.25	Srgn	5.72E-14	9.615329309	0.603	0.322	1.64E-10
micro.25	Arl5c	7.17E-14	8.083225236	0.699	0.362	2.06E-10
micro.25	Dst	1.10E-13	7.108007239	0.94	0.881	3.14E-10
micro.25	Nfkbiz	1.74E-13	4.596500159	0.909	0.689	4.99E-10
micro.25	Plekho2	7.30E-13	1.406684557	0.696	0.379	2.09E-09
micro.25	Tnf	8.62E-13	6.300563234	0.777	0.492	2.47E-09
micro.25	Kdm6b	1.73E-12	4.132133276	0.675	0.458	4.95E-09
micro.25	Rab8b	2.00E-12	6.023690105	0.684	0.475	5.73E-09
micro.25	Errfi1	2.21E-12	8.923380698	0.518	0.35	6.35E-09
micro.25	Cux1	2.70E-12	6.906425944	0.742	0.475	7.75E-09
micro.25	Il1b	2.77E-12	2.225150802	0.684	0.463	7.95E-09
micro.25	Ccnl1	2.42E-11	2.966098399	0.845	0.712	6.94E-08
micro.25	Zc3h12c	2.44E-11	11.71791502	0.649	0.401	7.00E-08
micro.25	Serpine1	2.84E-11	6.03839417	0.554	0.282	8.13E-08
micro.25	Irak2	5.01E-11	4.580462843	0.905	0.819	1.44E-07
micro.25	Rbm47	5.56E-11	2.206443669	0.631	0.446	1.60E-07
micro.25	Zbtb2	9.96E-11	1.193816035	0.596	0.384	2.86E-07
micro.25	Lrmda	1.09E-10	9.240505136	0.884	0.831	3.12E-07
micro.25	Icam1	1.29E-10	4.349610127	0.733	0.525	3.71E-07
micro.25	Gadd45b	1.64E-10	2.060704709	0.508	0.277	4.72E-07
micro.25	Creb5	2.03E-10	3.022027208	0.657	0.401	5.81E-07
micro.25	Rap1b	2.44E-10	3.842460129	0.738	0.576	7.00E-07
micro.25	Bcl6	2.93E-10	8.393379947	0.759	0.508	8.41E-07
micro.25	Tnfaip2	3.68E-10	11.04915911	0.634	0.401	1.06E-06
micro.25	Erbin	5.41E-10	2.997345902	0.784	0.605	1.55E-06
micro.25	Usp9x	5.51E-10	2.206776552	0.596	0.424	1.58E-06
micro.25	Birc3	5.87E-10	4.447238403	0.784	0.61	1.68E-06
micro.25	Mapkapk2	6.62E-10	3.122100701	0.84	0.729	1.90E-06
micro.25	Fus	9.19E-10	1.407240887	0.654	0.48	2.64E-06
micro.25	Tnfaip3	9.86E-10	3.368783677	0.893	0.723	2.83E-06
micro.25	Fmn1	1.73E-09	3.664864636	0.656	0.395	4.97E-06
micro.25	Arhgap24	1.78E-09	6.461274978	0.736	0.582	5.09E-06
micro.25	Lacc1	2.14E-09	1.801730466	0.656	0.412	6.13E-06
micro.25	Nfe2l2	2.72E-09	6.106853756	0.817	0.678	7.80E-06
micro.25	Cflar	3.05E-09	1.957314256	0.601	0.395	8.75E-06
micro.25	Bcl2l11	3.20E-09	9.279971581	0.606	0.333	9.16E-06
micro.25	Chst11	3.22E-09	7.017074755	0.641	0.362	9.23E-06
micro.25	Zfp407	3.43E-09	2.269141976	0.71	0.452	9.83E-06
micro.25	Cadm1	3.45E-09	4.110406887	0.817	0.729	9.88E-06
micro.25	Fosb	6.62E-09	3.593522633	0.612	0.429	1.90E-05
micro.25	Relb	1.06E-08	0.708759932	0.715	0.559	3.03E-05
micro.25	Ptprj	1.19E-08	7.998267128	0.924	0.881	3.41E-05
micro.25	Rel	1.26E-08	6.528608572	0.882	0.768	3.60E-05
micro.25	Maml2	1.85E-08	6.5229938	0.789	0.655	5.30E-05
micro.25	Spag9	2.59E-08	6.612515999	0.775	0.701	7.42E-05
micro.25	Tmcc3	3.66E-08	2.527660753	0.93	0.898	0.00010488
micro.25	Casp4	4.23E-08	0.583717654	0.682	0.424	0.000121223
micro.25	Zswim6	7.33E-08	4.538224624	0.814	0.723	0.000210259
micro.25	Gtf2ird2	9.75E-08	8.138506151	0.703	0.48	0.000279605
micro.25	Cacna1a	1.13E-07	5.761220126	0.88	0.814	0.0003246
micro.25	Litaf	1.43E-07	2.039373048	0.735	0.593	0.000409022
micro.25	Pvt1	1.48E-07	1.571981965	0.731	0.571	0.000423483
micro.25	Nlrp3	1.77E-07	11.61930184	0.664	0.525	0.000506795
micro.25	Clk1	1.80E-07	2.46463339	0.701	0.554	0.000516728
micro.25	Atg10	1.99E-07	1.081726114	0.645	0.401	0.000570509
micro.25	Arid5b	1.99E-07	4.586619604	0.606	0.441	0.000571736
micro.25	Tafa2	2.16E-07	2.990782332	0.852	0.87	0.000620309
micro.25	Dennd4a	2.41E-07	6.853195579	0.947	0.904	0.000690328
micro.25	Hivep3	3.62E-07	6.331194147	0.838	0.774	0.001039365
micro.25	Tec	4.58E-07	1.282605085	0.52	0.367	0.001314472
micro.25	Hivep2	4.93E-07	11.50704225	0.764	0.734	0.001413997
micro.25	Pik3r5	5.20E-07	7.963254663	0.652	0.435	0.001492595
micro.25	Rnf19b	5.22E-07	5.064409913	0.828	0.689	0.0014957
micro.25	Sh3kbp1	5.50E-07	0.989065195	0.699	0.559	0.001578668
micro.25	Swap70	7.17E-07	8.024229923	0.71	0.548	0.002056167
micro.25	Ppp1r15a	7.38E-07	7.893850816	0.538	0.407	0.002116141
micro.25	Med21	7.56E-07	15.33129606	0.624	0.469	0.002168885
micro.25	Chd4	7.96E-07	12.00091035	0.578	0.418	0.002282866
micro.25	Osbpl8	8.91E-07	8.182661862	0.647	0.514	0.002554287
micro.25	Jak1	9.33E-07	12.58867379	0.666	0.525	0.002676778
micro.25	Gnaq	9.53E-07	1.713355904	0.717	0.605	0.002731782
micro.25	Ell2	1.25E-06	10.1332987	0.54	0.379	0.003575171
micro.25	Ubl3	1.26E-06	3.25375562	0.715	0.588	0.003618599
micro.25	Babam2	1.27E-06	1.695914568	0.699	0.571	0.003640502
micro.25	Tgfbr2	1.76E-06	2.09118093	0.692	0.531	0.005042639
micro.25	Lncpint	1.78E-06	3.909955496	0.768	0.655	0.00510308
micro.25	Mir142hg	1.85E-06	2.104194209	0.807	0.898	0.005299107
micro.25	Irf1	2.18E-06	1.4467174	0.575	0.345	0.006243556
micro.25	Nf1	2.28E-06	2.294638379	0.712	0.542	0.006532642
micro.25	Lpin2	2.76E-06	8.164389907	0.801	0.746	0.007914948
micro.25	Fgf13	3.32E-06	10.29546181	0.815	0.734	0.009520144
micro.25	Arih1	3.42E-06	2.33828698	0.726	0.565	0.00980056
micro.25	Ccrl2	3.76E-06	4.334613814	0.685	0.52	0.010793619
micro.25	Fbxl17	3.80E-06	9.374429923	0.794	0.689	0.010898068
micro.25	Csf1	3.84E-06	0.606195629	0.617	0.424	0.011024687
micro.25	Grb2	4.65E-06	2.318266223	0.62	0.52	0.013328947
micro.25	Macf1	5.10E-06	1.379617214	0.798	0.74	0.014633648
micro.25	Klf10	5.22E-06	10.86127784	0.573	0.39	0.014971333
micro.25	Dennd5a	7.22E-06	4.338070335	0.564	0.367	0.020711864
micro.25	Ifrd1	7.65E-06	2.678733578	0.78	0.65	0.021949014
micro.25	Lrrfip1	9.18E-06	2.977038331	0.634	0.463	0.026341814
micro.25	Exoc4	1.00E-05	3.043705321	0.764	0.712	0.028682384
micro.25	Bcl2a1d	1.06E-05	3.91540187	0.645	0.401	0.03053867
micro.25	Itgav	1.15E-05	11.14086993	0.643	0.554	0.033111677
micro.25	Tmem119	2.23E-27	-1.698809946	0.373	0.751	6.41E-24
micro.25	Fcgr3	4.82E-26	-1.064670742	0.253	0.537	1.38E-22
micro.25	Selplg	8.06E-22	-1.198990704	0.439	0.797	2.31E-18
micro.25	P2ry12	3.60E-21	-3.260866255	0.541	0.802	1.03E-17
micro.25	Csf1r	1.45E-19	-2.431796514	0.54	0.78	4.15E-16
micro.25	Rgs10	4.79E-19	-0.714024513	0.281	0.588	1.37E-15
micro.25	Lgmn	5.53E-19	-1.757842427	0.508	0.797	1.59E-15
micro.25	Ltc4s	7.12E-19	-0.636278994	0.316	0.633	2.04E-15
micro.25	P2ry13	6.75E-18	-1.817730897	0.33	0.695	1.94E-14
micro.25	Ifngr1	9.69E-18	-0.872343075	0.38	0.712	2.78E-14
micro.25	Gpr34	1.74E-17	-2.543222375	0.467	0.757	4.99E-14
micro.25	Olfml3	2.30E-16	-0.625271893	0.288	0.616	6.60E-13
micro.25	Laptm5	2.95E-15	-1.035532201	0.334	0.667	8.46E-12
micro.25	Itgb5	4.93E-15	-6.252732967	0.677	0.881	1.41E-11
micro.25	Arl4c	5.11E-15	-1.029627205	0.631	0.887	1.46E-11
micro.25	Serinc3	8.74E-15	-0.507594477	0.251	0.525	2.51E-11
micro.25	Ccr5	5.68E-13	-0.534243158	0.613	0.842	1.63E-09
micro.25	Fcgr1	1.28E-12	-0.524853595	0.288	0.514	3.68E-09
micro.25	Fcrls	1.85E-12	-1.682644167	0.343	0.537	5.32E-09
micro.25	Gpr183	2.09E-12	-3.809410768	0.513	0.802	6.00E-09
micro.25	Slco2b1	7.67E-12	-1.794898414	0.538	0.791	2.20E-08
micro.25	Rhob	1.43E-11	-0.913089824	0.408	0.672	4.09E-08
micro.25	Sall1	1.77E-11	-1.101742846	0.383	0.621	5.09E-08
micro.25	Marcks	2.41E-11	-1.073935809	0.455	0.678	6.91E-08
micro.25	Rnase4	2.83E-11	-0.606827844	0.258	0.508	8.11E-08
micro.25	Otulinl	6.39E-11	-1.226209364	0.55	0.802	1.83E-07
micro.25	Hist1h1e	5.00E-10	-0.857413201	0.35	0.65	1.43E-06
micro.25	Hist1h1c	8.10E-10	-1.089817992	0.304	0.633	2.32E-06
micro.25	Cx3cr1	1.78E-09	-4.499646568	0.569	0.746	5.12E-06
micro.25	Sgk1	3.42E-09	-2.396574307	0.599	0.729	9.81E-06
micro.25	Maf	3.23E-08	-0.76087296	0.334	0.542	9.28E-05
micro.25	Arsb	3.72E-08	-1.099590033	0.67	0.859	0.0001068
micro.25	Rgs2	7.55E-08	-2.280184314	0.431	0.621	0.000216411
micro.25	Adgrl2	2.00E-06	-0.760685859	0.392	0.559	0.005735715
micro.3	Fnip2	4.88E-116	0.86416812	0.523	0.344	1.40E-112
micro.3	Anapc15	5.86E-75	0.848059775	0.571	0.327	1.68E-71
micro.3	Magi1	1.99E-72	0.672562154	0.673	0.512	5.70E-69
micro.3	Cd84	2.74E-67	0.692918465	0.589	0.394	7.86E-64
micro.3	Prkn	1.02E-51	0.881122538	0.621	0.495	2.91E-48
micro.3	Cadm1	3.68E-51	0.809403647	0.649	0.547	1.06E-47
micro.3	Smyd3	6.46E-47	0.517167958	0.6	0.479	1.85E-43
micro.3	Pnpla7	6.29E-44	0.654265024	0.709	0.62	1.80E-40
micro.3	Snx24	1.41E-42	0.776608861	0.581	0.469	4.03E-39
micro.3	Arhgap24	1.81E-39	1.073001452	0.524	0.291	5.20E-36
micro.3	Mitf	5.25E-36	0.711127698	0.629	0.522	1.51E-32
micro.3	Wwox	4.13E-29	2.273452321	0.515	0.598	1.18E-25
micro.3	Hdac8	4.29E-28	0.538279167	0.516	0.383	1.23E-24
micro.3	Nav2	1.08E-25	1.025761725	0.834	0.783	3.11E-22
micro.3	Apba1	1.25E-14	0.560850421	0.576	0.648	3.59E-11
micro.3	Atp2c1	5.87E-10	3.123828876	0.511	0.537	1.68E-06
micro.3	Ank2	1.26E-06	0.576386779	0.514	0.549	0.003600424
micro.3	Zeb2	1.43E-05	1.112938481	0.629	0.592	0.040901185
micro.3	Lgmn	2.68E-212	-0.815032501	0.781	0.913	7.69E-209
micro.3	Hexb	5.29E-199	-1.404499742	0.883	0.938	1.52E-195
micro.3	Itga9	2.95E-195	-0.536976489	0.471	0.74	8.47E-192
micro.3	Itm2b	9.19E-161	-0.509344703	0.507	0.719	2.64E-157
micro.3	Csf1r	8.48E-152	-0.775769793	0.809	0.889	2.43E-148
micro.3	P2ry12	6.80E-151	-1.001606515	0.863	0.927	1.95E-147
micro.3	Sparc	2.74E-139	-0.513774982	0.426	0.641	7.87E-136
micro.3	Marcks	4.36E-127	-0.689765335	0.749	0.863	1.25E-123
micro.3	Laptm5	1.22E-120	-0.766842308	0.781	0.846	3.49E-117
micro.3	Siglech	1.09E-113	-1.114392409	0.681	0.821	3.12E-110
micro.3	C1qa	1.48E-112	-1.584280386	0.621	0.759	4.25E-109
micro.3	Cfh	3.51E-109	-0.587004177	0.622	0.781	1.01E-105
micro.3	Nr6a1	2.01E-107	-0.505124123	0.641	0.852	5.77E-104
micro.3	Ctss	3.64E-105	-1.615322154	0.783	0.84	1.04E-101
micro.3	Cst3	1.40E-103	-0.973701748	0.728	0.848	4.02E-100
micro.3	Srgap2	1.86E-97	-0.788171797	0.733	0.836	5.34E-94
micro.3	Selplg	2.00E-94	-0.633247599	0.712	0.839	5.73E-91
micro.3	Itgam	2.27E-89	-0.51076234	0.687	0.807	6.50E-86
micro.3	Olfml3	6.13E-81	-0.718131381	0.583	0.713	1.76E-77
micro.3	Ccnd1	4.79E-79	-0.516882128	0.356	0.511	1.37E-75
micro.3	Ctsd	1.48E-68	-0.651394889	0.584	0.737	4.25E-65
micro.3	Trem2	9.92E-67	-1.11655821	0.672	0.753	2.85E-63
micro.3	C1qc	4.52E-59	-0.82957429	0.728	0.779	1.30E-55
micro.3	Pmepa1	5.36E-59	-0.502163391	0.645	0.769	1.54E-55
micro.3	C1qb	9.22E-55	-0.830422734	0.67	0.755	2.64E-51
micro.3	Fcer1g	1.15E-54	-0.527839245	0.534	0.638	3.30E-51
micro.3	Tmem119	1.93E-47	-0.513200264	0.693	0.777	5.55E-44
micro.3	Nav3	1.73E-39	-0.556219761	0.714	0.824	4.96E-36
micro.3	Arsb	2.53E-38	-0.575154846	0.7	0.775	7.26E-35
micro.3	Itgb5	1.63E-34	-0.560488438	0.726	0.786	4.68E-31
micro.3	Tgfbr1	2.11E-21	-0.897085215	0.625	0.683	6.05E-18
micro.3	Cx3cr1	3.31E-09	-1.255759255	0.767	0.713	9.50E-06
micro.3	Adap2os	1.39E-07	-1.897904763	0.549	0.593	0.000397634
micro.3	Ighm	4.90E-06	-5.263106808	0.5	0.53	0.014065194
micro.4	Atp7a	3.34E-94	0.621115443	0.518	0.38	9.57E-91
micro.4	Zc3h12b	1.49E-66	0.861831382	0.502	0.33	4.27E-63
micro.4	Lyst	1.78E-58	2.227210765	0.523	0.374	5.10E-55
micro.4	Ptprc	4.52E-57	1.447202787	0.56	0.443	1.30E-53
micro.4	Rspo3	1.97E-49	8.312002687	0.617	0.501	5.65E-46
micro.4	Rasgrp3	4.23E-41	1.568261353	0.623	0.537	1.21E-37
micro.4	Hpgds	1.34E-38	0.650451982	0.844	0.773	3.86E-35
micro.4	Cadm1	2.59E-35	7.84569248	0.664	0.61	7.44E-32
micro.4	Skap2	8.44E-32	0.774832696	0.721	0.652	2.42E-28
micro.4	Cx3cr1	1.08E-29	0.725880224	0.798	0.657	3.10E-26
micro.4	Rin2	1.67E-27	1.168830499	0.656	0.603	4.80E-24
micro.4	Man1c1	4.76E-26	2.179925828	0.637	0.559	1.37E-22
micro.4	Lrmda	5.78E-26	3.445058311	0.755	0.697	1.66E-22
micro.4	Vps54	9.68E-26	1.013448432	0.58	0.488	2.78E-22
micro.4	Zeb2	1.65E-25	2.100441511	0.799	0.751	4.72E-22
micro.4	Aig1	8.27E-25	1.428634451	0.535	0.417	2.37E-21
micro.4	Nav3	1.26E-24	2.681130029	0.914	0.969	3.61E-21
micro.4	P2rx7	1.32E-24	1.616506121	0.69	0.623	3.79E-21
micro.4	Nav2	3.63E-23	10.34164542	0.937	0.926	1.04E-19
micro.4	Lysmd4	4.94E-21	3.047506902	0.831	0.916	1.42E-17
micro.4	Dock2	6.12E-21	0.939795531	0.928	0.875	1.75E-17
micro.4	Akt3	7.91E-21	1.983939463	0.525	0.593	2.27E-17
micro.4	Ptprj	2.79E-20	7.835353383	0.681	0.617	8.00E-17
micro.4	Ccr5	4.05E-20	0.750128067	0.664	0.594	1.16E-16
micro.4	Arhgap45	4.65E-19	3.318207548	0.827	0.909	1.33E-15
micro.4	Slc8a1	6.31E-19	3.260188023	0.883	0.824	1.81E-15
micro.4	Rcbtb2	7.52E-19	0.656259111	0.634	0.568	2.16E-15
micro.4	Il6ra	8.25E-19	3.106668976	0.721	0.814	2.37E-15
micro.4	Aftph	1.29E-18	0.90402336	0.684	0.633	3.71E-15
micro.4	Arsb	1.83E-17	0.556110637	0.807	0.862	5.25E-14
micro.4	Fnip1	2.70E-17	0.909235922	0.678	0.638	7.73E-14
micro.4	Wdfy3	9.69E-17	1.054174166	0.71	0.686	2.78E-13
micro.4	Mertk	1.13E-16	2.762992465	0.836	0.915	3.25E-13
micro.4	Chn2	1.37E-16	1.137263407	0.762	0.852	3.93E-13
micro.4	Ccn3	1.46E-16	12.5027487	0.627	0.565	4.18E-13
micro.4	Ptprm	1.07E-15	1.336596222	0.511	0.59	3.06E-12
micro.4	Gtdc1	1.07E-15	2.839645786	0.653	0.591	3.08E-12
micro.4	Peli2	1.11E-15	3.010912447	0.793	0.779	3.19E-12
micro.4	Tsix	1.12E-15	2.39389165	0.562	0.49	3.21E-12
micro.4	Itih2	1.39E-15	2.33232144	0.676	0.643	3.99E-12
micro.4	Med12l	1.61E-15	6.336290396	0.838	0.934	4.61E-12
micro.4	Snx24	1.89E-15	2.553990237	0.636	0.588	5.41E-12
micro.4	Fbxo11	5.23E-15	0.606627757	0.597	0.545	1.50E-11
micro.4	Adgrl2	5.99E-15	1.441008159	0.545	0.63	1.72E-11
micro.4	Nr6a1os	8.00E-15	1.417585014	0.686	0.63	2.29E-11
micro.4	Dock4	8.79E-15	0.951442634	0.953	0.982	2.52E-11
micro.4	Tafa2	1.59E-14	1.557474482	0.614	0.501	4.55E-11
micro.4	Mitf	2.02E-14	3.640405255	0.688	0.66	5.79E-11
micro.4	Mctp1	3.07E-14	2.29575335	0.537	0.492	8.80E-11
micro.4	Rb1	3.89E-14	0.705442559	0.553	0.633	1.12E-10
micro.4	Rbm39	5.58E-14	0.611424688	0.638	0.615	1.60E-10
micro.4	Tcf20	7.30E-14	0.771621879	0.583	0.53	2.09E-10
micro.4	Ski	7.87E-14	1.579903055	0.793	0.782	2.26E-10
micro.4	Slc24a3	8.58E-14	1.223109254	0.645	0.739	2.46E-10
micro.4	Dock11	1.74E-13	1.372355054	0.643	0.722	4.99E-10
micro.4	Arhgap24	3.29E-13	2.846301124	0.511	0.324	9.43E-10
micro.4	Txndc11	4.15E-13	2.208070469	0.514	0.559	1.19E-09
micro.4	Rreb1	7.73E-13	0.693402926	0.858	0.868	2.22E-09
micro.4	Fnip2	9.25E-13	2.607351481	0.534	0.473	2.65E-09
micro.4	Elmo1	3.07E-12	0.603913336	0.982	0.988	8.80E-09
micro.4	Dip2c	4.08E-12	0.70711886	0.54	0.599	1.17E-08
micro.4	Ascc3	1.07E-11	0.73187696	0.583	0.657	3.06E-08
micro.4	AW554918	1.45E-11	0.752945577	0.56	0.516	4.15E-08
micro.4	Rbm47	2.23E-11	0.98421082	0.57	0.512	6.40E-08
micro.4	Eya4	2.26E-11	1.152169961	0.548	0.417	6.49E-08
micro.4	Camk2d	2.67E-11	0.97974851	0.764	0.768	7.67E-08
micro.4	Sh3kbp1	2.88E-11	0.558295652	0.74	0.688	8.26E-08
micro.4	Npy	6.87E-11	1.605136833	0.517	0.42	1.97E-07
micro.4	Arhgap25	8.70E-11	2.031448008	0.639	0.594	2.49E-07
micro.4	Acer3	8.87E-11	0.68340358	0.627	0.705	2.55E-07
micro.4	Celf1	1.03E-10	0.923439154	0.661	0.638	2.95E-07
micro.4	Fchsd2	1.91E-10	5.41151993	0.719	0.803	5.46E-07
micro.4	Baz2b	2.14E-10	0.725968625	0.631	0.603	6.15E-07
micro.4	Snx30	3.14E-10	0.68361852	0.66	0.621	9.01E-07
micro.4	Mbnl2	3.97E-10	0.824314182	0.693	0.703	1.14E-06
micro.4	Gab1	5.29E-10	0.725502393	0.526	0.591	1.52E-06
micro.4	Mbtd1	9.66E-10	0.656895595	0.621	0.571	2.77E-06
micro.4	Enox2	9.66E-10	0.70097851	0.53	0.543	2.77E-06
micro.4	Nuak1	1.02E-09	1.031670822	0.666	0.73	2.94E-06
micro.4	Entpd1	1.04E-09	0.752705351	0.74	0.729	2.98E-06
micro.4	Pde3b	1.31E-09	1.73300178	0.902	0.925	3.76E-06
micro.4	Fbxl17	1.90E-09	5.053602107	0.784	0.784	5.46E-06
micro.4	Arl15	2.09E-09	1.07509163	0.646	0.731	6.00E-06
micro.4	Pnpla7	2.51E-09	1.084868749	0.753	0.776	7.20E-06
micro.4	Magi1	2.95E-09	1.329277289	0.813	0.846	8.47E-06
micro.4	Oxr1	4.85E-09	5.403273764	0.706	0.685	1.39E-05
micro.4	Tmcc1	1.00E-08	2.519257929	0.619	0.701	2.88E-05
micro.4	Adgre1	1.10E-08	0.856856445	0.578	0.531	3.17E-05
micro.4	Btbd9	1.12E-08	0.933640263	0.722	0.713	3.20E-05
micro.4	Nlk	1.27E-08	0.59998591	0.571	0.532	3.64E-05
micro.4	Ppm1h	1.34E-08	1.642913282	0.808	0.79	3.83E-05
micro.4	Ubn2	1.85E-08	0.625127524	0.699	0.793	5.30E-05
micro.4	Dnmt3a	1.92E-08	1.413336342	0.654	0.617	5.52E-05
micro.4	Ttc28	2.31E-08	1.615537715	0.728	0.822	6.61E-05
micro.4	Rap1gds1	2.36E-08	0.996279741	0.776	0.771	6.77E-05
micro.4	Sdk1	4.41E-08	1.54126056	0.674	0.756	0.000126486
micro.4	Mthfs	4.76E-08	1.256412329	0.591	0.514	0.000136514
micro.4	Kdm6a	5.59E-08	0.613391135	0.573	0.635	0.000160422
micro.4	Fat3	5.80E-08	11.49413705	0.599	0.683	0.000166339
micro.4	Prkn	6.26E-08	5.508241759	0.762	0.774	0.000179549
micro.4	Herc2	1.24E-07	0.620738269	0.799	0.875	0.000355291
micro.4	Ivns1abp	1.80E-07	1.754951236	0.841	0.887	0.00051644
micro.4	Tmem164	2.00E-07	1.20162167	0.582	0.559	0.000573661
micro.4	Gna12	2.16E-07	0.66653879	0.642	0.62	0.00061928
micro.4	Numb	2.26E-07	1.792526724	0.879	0.931	0.000648694
micro.4	Ints6l	2.49E-07	1.089935659	0.816	0.907	0.000714229
micro.4	Fhit	2.52E-07	4.419095655	0.728	0.82	0.000722819
micro.4	Atp2b1	2.74E-07	0.561198865	0.52	0.463	0.000785566
micro.4	Kpna4	2.89E-07	9.249723357	0.503	0.55	0.000828921
micro.4	Exoc6b	4.43E-07	0.515742689	0.557	0.611	0.001271308
micro.4	Cd180	6.15E-07	1.335801234	0.634	0.603	0.001762597
micro.4	Tcf12	6.15E-07	1.359310248	0.592	0.565	0.001762729
micro.4	Mir99ahg	6.19E-07	5.936675164	0.823	0.86	0.001775182
micro.4	Soga1	7.16E-07	0.925036513	0.752	0.747	0.002054181
micro.4	Maml3	9.85E-07	1.052057413	0.893	0.926	0.002824918
micro.4	Vrk2	1.95E-06	0.721432782	0.641	0.62	0.005580546
micro.4	Irf8	2.16E-06	0.628791171	0.516	0.488	0.006183889
micro.4	Agmo	2.18E-06	1.458812978	0.77	0.851	0.006257904
micro.4	Arhgap5	2.37E-06	1.005612732	0.88	0.956	0.006797461
micro.4	Blnk	2.50E-06	0.550232969	0.695	0.663	0.007171208
micro.4	Pros1	2.73E-06	3.431972283	0.64	0.693	0.007826128
micro.4	Ly86	3.04E-06	1.128269865	0.563	0.633	0.008720935
micro.4	Osbpl8	4.02E-06	5.469534963	0.544	0.502	0.011526771
micro.4	Lyn	4.24E-06	1.217548444	0.884	0.87	0.012160553
micro.4	Klf12	4.41E-06	2.65530682	0.626	0.718	0.01265537
micro.4	Sall1	4.46E-06	0.545413568	0.771	0.769	0.012797605
micro.4	Pnisr	4.92E-06	0.588147923	0.624	0.615	0.014099037
micro.4	Hivep3	5.27E-06	4.08122943	0.706	0.768	0.015102661
micro.4	Qk	5.65E-06	3.430641774	0.86	0.878	0.016212082
micro.4	Phf20l1	5.83E-06	0.815532314	0.536	0.494	0.016723356
micro.4	Tmcc3	5.91E-06	1.80811521	0.877	0.921	0.016959877
micro.4	Immp2l	6.92E-06	3.767560046	0.552	0.588	0.019839746
micro.4	Ust	7.40E-06	1.040832856	0.538	0.559	0.021211409
micro.4	Spred1	1.10E-05	0.784098204	0.612	0.668	0.031452385
micro.4	Cdkal1	1.72E-05	1.57635617	0.651	0.724	0.049319733
micro.4	Crispld2	2.50E-49	-1.109509918	0.337	0.516	7.16E-46
micro.4	Npsr1	4.51E-44	-10.12328253	0.54	0.725	1.29E-40
micro.4	Hexb	3.30E-33	-0.753959043	0.653	0.724	9.45E-30
micro.4	Prg4	1.15E-13	-0.565002607	0.677	0.732	3.29E-10
micro.4	Hk2	6.97E-08	-4.070822691	0.536	0.591	0.00019989
micro.5	Apoe	7.44E-214	7.7922703	0.659	0.26	2.13E-210
micro.5	Mitf	1.10E-57	0.816023783	0.534	0.35	3.15E-54
micro.5	Fth1	2.27E-45	0.981069196	0.637	0.48	6.51E-42
micro.5	Cd84	4.78E-44	0.527985876	0.579	0.378	1.37E-40
micro.5	Cd63	2.95E-32	0.676647238	0.646	0.506	8.45E-29
micro.5	Nav2	1.32E-26	0.72524225	0.533	0.415	3.79E-23
micro.5	Mir99ahg	5.19E-24	0.531783934	0.508	0.394	1.49E-20
micro.5	Cadm1	9.66E-22	0.543849563	0.539	0.401	2.77E-18
micro.5	Lst1	2.10E-18	0.971593581	0.565	0.652	6.02E-15
micro.5	Ints6l	1.69E-16	0.68244874	0.521	0.431	4.85E-13
micro.5	Wipf1	2.11E-07	2.690573249	0.508	0.456	0.000605841
micro.5	Ctsc	3.79E-07	0.884879967	0.527	0.567	0.001086619
micro.5	Lgmn	1.31E-217	-1.413225813	0.853	0.975	3.76E-214
micro.5	Hexb	3.37E-190	-2.066136148	0.944	0.969	9.68E-187
micro.5	Selplg	2.35E-181	-1.651618628	0.616	0.87	6.75E-178
micro.5	Cd81	4.93E-170	-0.585823737	0.842	0.984	1.41E-166
micro.5	Cst3	7.19E-169	-1.48761553	0.903	0.985	2.06E-165
micro.5	Csf1r	8.59E-163	-1.567937671	0.751	0.884	2.46E-159
micro.5	Itm2b	8.96E-160	-0.666875243	0.79	0.947	2.57E-156
micro.5	Tmem119	6.64E-149	-1.488887431	0.677	0.876	1.90E-145
micro.5	P2ry12	7.62E-147	-2.098604726	0.714	0.862	2.18E-143
micro.5	Ctss	5.90E-131	-1.025985699	0.919	0.959	1.69E-127
micro.5	Laptm5	2.16E-124	-1.179938435	0.834	0.908	6.20E-121
micro.5	Marcks	1.79E-106	-1.55815141	0.721	0.849	5.13E-103
micro.5	Abca9	1.31E-102	-0.64049155	0.573	0.805	3.75E-99
micro.5	Vsir	1.62E-101	-1.204128797	0.681	0.853	4.64E-98
micro.5	Serinc3	4.26E-100	-0.71209953	0.606	0.79	1.22E-96
micro.5	Ifngr1	3.71E-98	-0.676123432	0.59	0.796	1.06E-94
micro.5	Cfh	7.61E-91	-0.635856882	0.508	0.722	2.18E-87
micro.5	Itgam	3.31E-84	-0.731922277	0.614	0.791	9.48E-81
micro.5	Siglech	1.04E-80	-1.562515017	0.607	0.779	2.99E-77
micro.5	Slc2a5	1.81E-80	-0.754631768	0.493	0.705	5.20E-77
micro.5	Arhgap5	2.96E-80	-0.551773706	0.637	0.82	8.49E-77
micro.5	Cx3cr1	3.12E-71	-2.61548542	0.751	0.801	8.96E-68
micro.5	Lpcat2	8.05E-66	-0.610328453	0.676	0.805	2.31E-62
micro.5	Olfml3	9.47E-64	-1.494801729	0.619	0.751	2.72E-60
micro.5	Ccr6	2.99E-61	-0.806159251	0.563	0.737	8.59E-58
micro.5	Rnase4	2.63E-56	-0.960657451	0.716	0.807	7.54E-53
micro.5	Trem2	4.40E-56	-1.279695401	0.883	0.92	1.26E-52
micro.5	Hexa	6.03E-55	-0.622278551	0.773	0.87	1.73E-51
micro.5	C1qc	1.77E-53	-1.260563836	0.94	0.944	5.07E-50
micro.5	Pmepa1	1.61E-51	-1.026131625	0.538	0.691	4.61E-48
micro.5	Rgs2	1.60E-50	-1.21046462	0.46	0.645	4.58E-47
micro.5	Abi3	2.28E-50	-0.523343535	0.581	0.725	6.54E-47
micro.5	P2ry13	5.55E-49	-0.725598493	0.6	0.727	1.59E-45
micro.5	Gatm	9.70E-45	-2.964641659	0.615	0.76	2.78E-41
micro.5	C1qa	5.93E-40	-1.389297005	0.9	0.929	1.70E-36
micro.5	Gpr34	8.29E-40	-3.670930745	0.635	0.725	2.38E-36
micro.5	Tgfbr1	4.58E-37	-1.565098434	0.446	0.605	1.31E-33
micro.5	Adrb2	7.71E-37	-0.561840918	0.337	0.517	2.21E-33
micro.5	Arl4c	1.53E-33	-0.759955668	0.563	0.692	4.39E-30
micro.5	Sall1	6.90E-32	-0.67962495	0.628	0.735	1.98E-28
micro.5	Maf	1.18E-31	-0.898361152	0.609	0.709	3.38E-28
micro.5	Nav3	1.35E-30	-0.566728476	0.435	0.569	3.87E-27
micro.5	Fcer1g	8.99E-28	-0.72947141	0.818	0.826	2.58E-24
micro.5	Fcgr3	1.93E-26	-0.645791215	0.749	0.792	5.53E-23
micro.5	Arhgdib	3.27E-26	-1.007536345	0.594	0.681	9.37E-23
micro.5	Srgap2	3.58E-20	-0.524720899	0.438	0.554	1.03E-16
micro.5	Kctd12	2.05E-19	-0.549758188	0.384	0.513	5.87E-16
micro.5	Ctsd	3.89E-18	-3.295746476	0.811	0.894	1.12E-14
micro.5	C1qb	5.62E-16	-0.566034858	0.926	0.932	1.61E-12
micro.5	Il7r	1.03E-14	-0.624372341	0.39	0.516	2.94E-11
micro.5	Grn	3.75E-13	-0.751856355	0.743	0.79	1.08E-09
micro.5	Ccr5	1.14E-11	-0.893138484	0.48	0.579	3.28E-08
micro.5	Mafb	3.02E-11	-0.762777878	0.724	0.735	8.66E-08
micro.5	Rgs10	6.34E-07	-0.516780119	0.84	0.805	0.001818824
micro.6	Bcl2a1b	1.90E-44	1.043395904	0.56	0.27	5.44E-41
micro.6	Il1a	3.77E-30	1.168078951	0.565	0.301	1.08E-26
micro.6	Nfe2l2	3.96E-29	0.504565424	0.611	0.443	1.13E-25
micro.6	Icam1	1.85E-17	2.864246846	0.503	0.28	5.30E-14
micro.6	Picalm	6.98E-16	4.459160307	0.634	0.731	2.00E-12
micro.6	Tyrobp	2.80E-11	0.507656175	0.656	0.589	8.03E-08
micro.6	Smad7	2.18E-10	1.195393308	0.638	0.715	6.26E-07
micro.6	Litaf	8.87E-10	0.819282271	0.577	0.445	2.54E-06
micro.6	Nav2	1.62E-09	0.895740214	0.533	0.627	4.64E-06
micro.6	C1qb	2.04E-09	1.122066355	0.741	0.638	5.86E-06
micro.6	Chd7	4.29E-09	1.330491038	0.555	0.638	1.23E-05
micro.6	Olfr111	4.35E-09	5.414694381	0.625	0.705	1.25E-05
micro.6	Plek	6.24E-09	2.486767212	0.789	0.706	1.79E-05
micro.6	Rab31	8.45E-09	3.438474048	0.514	0.605	2.42E-05
micro.6	Cd274	2.90E-08	7.116422763	0.51	0.33	8.30E-05
micro.6	Dleu2	1.10E-07	1.331501427	0.52	0.596	0.000316329
micro.6	Mapkapk2	4.48E-07	1.764886492	0.566	0.438	0.001284437
micro.6	Rel	1.33E-06	1.198261429	0.521	0.44	0.003806543
micro.6	C1qa	4.85E-06	0.537167536	0.73	0.648	0.013898493
micro.6	Ndst4	3.73E-124	-1.066165695	0.431	0.799	1.07E-120
micro.6	Hist1h2bc	1.08E-79	-1.286164693	0.533	0.823	3.11E-76
micro.6	Zfhx3	2.16E-66	-0.589228979	0.499	0.767	6.20E-63
micro.6	Inpp5d	1.26E-60	-1.052515746	0.662	0.852	3.62E-57
micro.6	Numb	5.27E-54	-1.009998872	0.499	0.748	1.51E-50
micro.6	Selplg	2.85E-53	-0.61484288	0.549	0.796	8.18E-50
micro.6	Gpr34	3.20E-50	-4.01440165	0.614	0.784	9.19E-47
micro.6	Mef2a	6.74E-49	-1.015491256	0.644	0.816	1.93E-45
micro.6	Tmem119	1.35E-48	-0.659751389	0.584	0.797	3.88E-45
micro.6	Nav3	1.79E-48	-1.115185342	0.546	0.768	5.13E-45
micro.6	Srgap2	1.90E-46	-1.126349186	0.557	0.764	5.44E-43
micro.6	Dock10	4.55E-46	-0.561877412	0.487	0.723	1.30E-42
micro.6	Ulk2	1.22E-43	-1.168511295	0.467	0.697	3.51E-40
micro.6	Elmo1	7.70E-41	-0.972598881	0.579	0.743	2.21E-37
micro.6	Hexb	4.79E-40	-1.423000037	0.763	0.859	1.37E-36
micro.6	Pde3b	3.72E-39	-1.420139256	0.648	0.799	1.07E-35
micro.6	Siglech	1.11E-38	-0.969095908	0.529	0.715	3.19E-35
micro.6	Csmd3	1.15E-36	-1.354128495	0.533	0.691	3.31E-33
micro.6	Cdh23	3.88E-36	-0.690289231	0.512	0.714	1.11E-32
micro.6	Arsb	8.03E-36	-0.62335675	0.571	0.733	2.30E-32
micro.6	P2ry12	1.77E-33	-0.88490046	0.6	0.755	5.07E-30
micro.6	Tanc2	2.56E-33	-1.256927276	0.583	0.754	7.35E-30
micro.6	Ccr5	3.27E-32	-0.670680193	0.541	0.726	9.37E-29
micro.6	Lysmd4	1.60E-30	-0.914534718	0.501	0.672	4.60E-27
micro.6	Adap2	6.91E-30	-0.568089669	0.567	0.728	1.98E-26
micro.6	Cables1	1.34E-28	-6.323063145	0.451	0.633	3.85E-25
micro.6	Mgat4a	3.66E-28	-0.592533366	0.656	0.797	1.05E-24
micro.6	Dgkd	3.78E-26	-0.592672346	0.607	0.744	1.08E-22
micro.6	Rhob	8.07E-26	-0.594273608	0.62	0.763	2.32E-22
micro.6	Csf1r	2.00E-24	-0.57216304	0.624	0.734	5.75E-21
micro.6	Ldlrad4	3.85E-24	-1.184453053	0.61	0.749	1.11E-20
micro.6	Hist1h1e	2.15E-23	-0.66223907	0.591	0.733	6.17E-20
micro.6	Dmxl1	8.88E-23	-4.054280897	0.483	0.641	2.55E-19
micro.6	Jmjd1c	1.28E-22	-1.8268834	0.538	0.7	3.68E-19
micro.6	Inpp4b	5.60E-21	-0.590219469	0.428	0.561	1.61E-17
micro.6	Lpcat2	3.34E-20	-0.586255336	0.595	0.719	9.59E-17
micro.6	Maml3	1.26E-19	-0.51008984	0.502	0.631	3.61E-16
micro.6	Lgmn	3.27E-19	-0.575774021	0.759	0.812	9.38E-16
micro.6	Apbb1ip	3.85E-19	-0.799583779	0.47	0.619	1.10E-15
micro.6	Mertk	6.90E-19	-0.803026834	0.637	0.738	1.98E-15
micro.6	Hist1h1c	2.71E-17	-2.877968774	0.633	0.735	7.76E-14
micro.6	Cx3cr1	5.47E-17	-1.545499751	0.755	0.787	1.57E-13
micro.6	Mef2c	1.22E-15	-1.493060227	0.474	0.594	3.50E-12
micro.6	Zfp36l1	4.06E-14	-1.840463899	0.515	0.631	1.16E-10
micro.6	Bmp2k	1.89E-13	-1.305318473	0.534	0.642	5.42E-10
micro.6	St3gal6	1.95E-13	-0.858231606	0.432	0.561	5.59E-10
micro.6	Slc8a1	1.53E-12	-0.623247587	0.527	0.636	4.39E-09
micro.6	Rgs1	3.84E-12	-2.887764246	0.717	0.858	1.10E-08
micro.6	Glrp1	2.43E-11	-0.598705714	0.556	0.638	6.96E-08
micro.6	Slc15a3	2.28E-10	-0.929900804	0.686	0.794	6.53E-07
micro.6	Sgk1	3.63E-10	-3.378791992	0.701	0.741	1.04E-06
micro.6	Otulinl	6.14E-10	-1.620371227	0.551	0.637	1.76E-06
micro.6	Ncf1	1.49E-09	-0.628164683	0.713	0.629	4.28E-06
micro.6	Arl4c	2.48E-09	-0.632275658	0.721	0.77	7.11E-06
micro.6	Epb41l2	2.80E-09	-0.75606502	0.718	0.762	8.03E-06
micro.6	Mylip	1.83E-08	-0.537891098	0.563	0.647	5.25E-05
micro.6	Smap2	3.09E-07	-0.82117108	0.51	0.583	0.000885738
micro.6	Tmcc3	3.67E-07	-0.539067001	0.486	0.546	0.00105388
micro.6	Wnk1	6.28E-07	-0.71318696	0.51	0.58	0.001802307
micro.6	Diaph2	1.09E-06	-0.53215961	0.474	0.554	0.003130172
micro.6	Rasgrp3	5.91E-06	-1.039314089	0.617	0.68	0.016959158
micro.6	Mir142hg	7.99E-06	-1.817711633	0.671	0.696	0.022925717
micro.7	Apoe	1.47E-10	3.425967439	0.73	0.372	4.21E-07
micro.7	Fth1	1.08E-07	8.061984235	0.641	0.295	0.000308411
micro.7	Lyz2	1.35E-07	9.752195062	0.695	0.423	0.000386214
micro.7	Igf1	1.94E-06	5.356739635	0.616	0.346	0.00557614
micro.7	Zeb1	6.74E-10	-0.588678247	0.331	0.59	1.93E-06
micro.7	Fli1	5.39E-09	-0.645847595	0.405	0.667	1.55E-05
micro.7	C3ar1	1.55E-08	-1.250668421	0.551	0.808	4.45E-05
micro.7	Cdk13	4.90E-07	-0.510069262	0.448	0.718	0.001406011
micro.7	Asph	1.11E-06	-1.677416687	0.702	0.91	0.003197247
micro.7	Mertk	2.03E-06	-0.874959131	0.408	0.641	0.005816672
micro.7	Cacna1a	2.22E-06	-0.844811745	0.697	0.756	0.00636112
micro.7	Sirpa	5.39E-06	-0.566954105	0.658	0.859	0.015450378
micro.7	Magi1	7.01E-06	-0.793443359	0.465	0.679	0.020116414
micro.7	Abca1	1.39E-05	-0.542897616	0.655	0.833	0.039986094
micro.7	Csmd3	1.65E-05	-4.029212527	0.293	0.538	0.047271006
micro.9	Igf1	2.19E-07	10.87736108	0.604	0.361	0.000628506
micro.9	Rack1	2.50E-09	-0.618215657	0.538	0.778	7.16E-06
micro.9	Fau	1.01E-05	-1.041634206	0.604	0.764	0.028931412
opc.19	Unc5d	2.07E-91	5.161523161	0.912	0.992	5.94E-88
opc.19	Dlgap2	3.84E-63	0.975661466	0.918	0.989	1.10E-59
opc.19	Kif21a	4.88E-57	2.754925721	0.911	1	1.40E-53
opc.19	Ptchd4	1.46E-46	1.576178431	0.763	0.859	4.18E-43
opc.19	Pdlim3	1.71E-40	0.898159764	0.793	0.573	4.89E-37
opc.19	Usp29	5.09E-38	2.338730731	0.906	1	1.46E-34
opc.19	Pde3a	1.82E-35	3.197098601	0.892	0.989	5.23E-32
opc.19	Adcy2	1.09E-32	1.757303351	0.91	1	3.14E-29
opc.19	Hist1h1b	1.48E-32	1.105634351	0.58	0.271	4.25E-29
opc.19	Thsd4	9.31E-32	0.876304456	0.942	0.992	2.67E-28
opc.19	Ccn3	6.29E-28	5.096299418	0.751	0.802	1.80E-24
opc.19	Aff3	1.31E-27	1.040245489	0.969	1	3.74E-24
opc.19	Lhfpl3	8.78E-27	3.95880067	1	1	2.52E-23
opc.19	Gabrb2	4.78E-26	7.092542531	0.9	1	1.37E-22
opc.19	Car10	3.65E-23	6.102351372	0.97	0.996	1.05E-19
opc.19	Naaladl2	1.94E-21	5.327004596	0.912	1	5.56E-18
opc.19	Grip1	6.27E-21	5.622421035	0.967	1	1.80E-17
opc.19	Ccl19	1.68E-20	14.47311172	0.646	0.347	4.83E-17
opc.19	Neto1	3.02E-20	5.958997813	0.973	0.996	8.67E-17
opc.19	Gria2	5.01E-20	5.693176802	0.995	1	1.44E-16
opc.19	Kirrel3	1.18E-19	4.775222223	0.956	1	3.39E-16
opc.19	Vav3	2.45E-19	8.199547318	0.904	0.989	7.03E-16
opc.19	Pclo	3.08E-19	1.194626003	0.962	0.996	8.84E-16
opc.19	Cacna2d3	2.37E-18	6.1586692	0.98	1	6.80E-15
opc.19	Cdh18	7.64E-18	5.724430233	0.927	0.996	2.19E-14
opc.19	Pcdh11x	1.68E-16	0.969743463	0.943	1	4.82E-13
opc.19	Nbea	2.45E-16	0.759817034	0.936	1	7.04E-13
opc.19	Gria3	3.97E-16	4.613201432	0.966	1	1.14E-12
opc.19	Kcnip1	1.36E-15	3.891273597	0.986	1	3.90E-12
opc.19	Thsd7a	1.69E-15	10.00303976	0.972	1	4.84E-12
opc.19	Kcnb2	1.99E-15	4.503228841	0.917	0.996	5.71E-12
opc.19	Macrod2	3.04E-15	6.432316926	0.95	1	8.73E-12
opc.19	Cdh8	1.15E-14	3.757846187	0.828	0.752	3.28E-11
opc.19	Rims1	1.15E-14	5.944438732	0.985	1	3.30E-11
opc.19	Ndst4	1.75E-14	14.17474414	0.521	0.607	5.03E-11
opc.19	Sema6d	2.09E-14	2.975177574	0.956	1	5.99E-11
opc.19	Arpp21	2.85E-14	6.977188101	0.907	1	8.17E-11
opc.19	Chsy3	9.52E-14	10.00724481	0.769	0.595	2.73E-10
opc.19	Lrrc4c	1.00E-13	3.156785463	0.997	1	2.87E-10
opc.19	Slc4a10	5.73E-13	1.76373478	0.924	1	1.64E-09
opc.19	Dpyd	6.54E-13	2.405532458	0.976	1	1.88E-09
opc.19	Mapk10	7.36E-13	3.641576788	0.965	1	2.11E-09
opc.19	Anks1b	1.25E-12	3.286512746	0.999	1	3.59E-09
opc.19	Gabrb3	5.33E-12	0.731694496	0.987	1	1.53E-08
opc.19	Crispld2	5.85E-12	15.09810695	0.592	0.294	1.68E-08
opc.19	Nxph1	5.98E-12	2.210364551	0.993	1	1.72E-08
opc.19	Epn2	6.22E-12	5.053386917	0.986	1	1.78E-08
opc.19	Matn4	9.28E-12	8.019594118	0.968	0.969	2.66E-08
opc.19	Ano4	9.99E-12	3.082684842	0.912	0.996	2.86E-08
opc.19	Creb5	1.10E-11	2.749077882	0.583	0.424	3.16E-08
opc.19	Farp1	1.29E-11	1.48302085	0.918	1	3.69E-08
opc.19	Rims2	2.19E-11	3.474816286	0.96	1	6.27E-08
opc.19	Htra1	2.76E-11	2.049661099	0.969	1	7.90E-08
opc.19	Ntrk3	3.06E-11	3.007015267	0.98	0.996	8.76E-08
opc.19	Ppfia2	4.98E-11	5.129839442	0.976	1	1.43E-07
opc.19	Cadps	5.23E-11	6.177919768	0.994	1	1.50E-07
opc.19	Hecw2	1.05E-10	2.361359285	0.953	1	3.00E-07
opc.19	Ptprt	1.07E-10	4.684548942	0.99	1	3.06E-07
opc.19	Ckb	1.75E-10	5.348356088	0.911	0.996	5.03E-07
opc.19	Rgs7	1.79E-10	8.003076766	0.959	1	5.14E-07
opc.19	Dbi	1.96E-10	11.47000618	0.939	0.996	5.63E-07
opc.19	Chl1	2.11E-10	8.047719441	0.944	1	6.04E-07
opc.19	Thsd7b	3.50E-10	0.530186004	0.968	1	1.00E-06
opc.19	Tenm1	2.92E-09	1.68847233	0.894	0.985	8.37E-06
opc.19	Ralyl	3.14E-09	2.890441319	0.971	1	9.01E-06
opc.19	Nrg1	3.99E-09	5.168758713	0.992	1	1.14E-05
opc.19	Scg5	4.77E-09	3.265876689	0.944	0.966	1.37E-05
opc.19	Srgap3	8.33E-09	0.611657699	0.973	1	2.39E-05
opc.19	Brinp1	9.04E-09	4.955345756	0.986	1	2.59E-05
opc.19	Setbp1	9.49E-09	0.723952183	0.907	1	2.72E-05
opc.19	Rasl11a	2.68E-08	1.148702912	0.906	0.985	7.67E-05
opc.19	Pid1	2.86E-08	2.609104837	0.981	1	8.21E-05
opc.19	Dscaml1	3.55E-08	6.535314931	0.982	1	0.000101687
opc.19	Grin3a	4.57E-08	6.659222909	0.964	1	0.000131175
opc.19	Dmd	5.59E-08	5.410832647	0.989	1	0.000160334
opc.19	Sgip1	6.62E-08	1.104697195	0.908	1	0.000189757
opc.19	Sox2	6.80E-08	2.971109743	0.944	1	0.000195127
opc.19	Zeb1	8.77E-08	5.797708846	0.968	1	0.000251598
opc.19	Spon1	1.37E-07	6.232559569	0.958	1	0.000392703
opc.19	Rora	4.82E-07	7.304311451	0.994	1	0.0013826
opc.19	Rbfox1	6.70E-07	2.361874825	0.994	1	0.001920478
opc.19	Tafa1	1.10E-06	6.64842691	0.972	1	0.003145472
opc.19	Ppfibp1	1.20E-06	1.855385198	0.697	0.615	0.003444974
opc.19	Dpysl3	1.28E-06	1.372037601	0.924	1	0.003669383
opc.19	Fmn2	1.40E-06	4.938965943	0.913	1	0.004014772
opc.19	Ube2e2	1.48E-06	4.763185499	0.925	0.989	0.004239153
opc.19	Pantr1	1.76E-06	2.298340404	0.754	0.79	0.005037852
opc.19	Tecr	2.03E-06	0.753867585	0.663	0.565	0.005817895
opc.19	Tnr	2.05E-06	5.516213526	1	1	0.005868805
opc.19	Zfpm2	2.50E-06	8.24933246	0.981	1	0.007158524
opc.19	Rbms3	2.51E-06	4.554542588	0.61	0.569	0.00720425
opc.19	Myt1l	2.66E-06	4.707660243	0.948	1	0.007614767
opc.19	Hsp90aa1	3.70E-06	0.892659671	0.734	0.672	0.010610025
opc.19	Sorcs3	4.91E-06	4.481511599	0.984	1	0.014068555
opc.19	Luzp2	5.17E-06	4.564943768	0.986	1	0.014841267
opc.19	Tubb5	5.23E-06	0.901307469	0.517	0.389	0.015005907
opc.19	Lsamp	5.49E-06	5.874586113	1	1	0.015751327
opc.19	Sema3d	6.33E-06	4.786745064	0.939	1	0.018150594
opc.19	Astn2	9.15E-06	4.183702643	0.985	1	0.026227878
opc.19	Tmem178b	9.85E-06	4.54966191	0.932	1	0.028240695
opc.19	Ifit2	1.18E-05	0.874513147	0.565	0.45	0.033751146
opc.19	Phactr1	1.19E-05	3.819858114	0.918	1	0.034272236
opc.19	Msmo1	1.25E-05	0.724650433	0.935	0.992	0.03594296
opc.19	Dnm3	1.35E-05	9.44558449	0.951	1	0.038841206
opc.19	Rtn1	1.50E-05	4.831398974	0.952	0.973	0.042999435
opc.19	Brinp3	1.61E-05	5.478455587	0.99	1	0.046300779
opc.19	Nell1	2.47E-81	-1.534142561	0.372	0.947	7.10E-78
opc.19	Cntnap2	4.46E-73	-1.005453641	0.728	0.992	1.28E-69
opc.19	Agt	7.61E-55	-2.468438275	0.781	0.939	2.18E-51
opc.19	Gria1	8.38E-53	-4.365470784	0.918	1	2.40E-49
opc.19	Cnr1	5.32E-33	-4.276692763	0.526	0.969	1.53E-29
opc.19	Slc4a4	6.57E-32	-0.748895675	0.506	0.985	1.89E-28
opc.19	Hs6st3	2.03E-28	-7.022404319	0.961	1	5.83E-25
opc.19	Cntn4	7.04E-17	-1.434116324	0.948	1	2.02E-13
opc.19	Ccser1	5.02E-15	-2.131752364	0.996	1	1.44E-11
opc.19	Ptprd	5.64E-13	-6.094354122	0.982	1	1.62E-09
opc.19	Pla2g7	4.87E-12	-1.049730234	0.634	0.84	1.40E-08
opc.19	Pdgfra	1.05E-10	-1.347535769	0.995	1	3.01E-07
opc.19	Ppp2r2b	5.38E-09	-4.024980939	0.965	1	1.54E-05
opc.19	Adgrl3	2.19E-08	-2.330440582	0.991	1	6.29E-05
opc.19	Vcan	1.36E-06	-2.668901726	0.992	1	0.003893283
opc.19	Kcnh8	3.57E-06	-0.567445146	0.895	0.95	0.010231927
opc.19	Dpp10	5.48E-06	-0.938290172	0.948	1	0.015702854
opc.19	Dcc	1.07E-05	-1.7062388	0.986	1	0.030661703
peri.14	Plpp3	4.04E-27	4.910004298	0.925	0.985	1.16E-23
peri.14	Eva1b	4.20E-23	0.715603378	0.907	0.993	1.21E-19
peri.14	Rarres2	9.25E-20	3.415842194	0.92	0.992	2.65E-16
peri.14	Cacna2d3	1.89E-19	2.194833707	0.517	0.58	5.42E-16
peri.14	Tiam2	1.80E-18	0.975337907	0.63	0.725	5.15E-15
peri.14	Grin2a	5.31E-17	10.33361611	0.618	0.535	1.52E-13
peri.14	Gng11	1.13E-16	3.982112673	0.901	0.966	3.24E-13
peri.14	Rora	3.50E-16	1.437490184	0.971	0.992	1.00E-12
peri.14	Lpp	6.45E-16	0.711068896	0.502	0.593	1.85E-12
peri.14	Aldoa	1.12E-15	2.126265093	0.854	0.952	3.23E-12
peri.14	Abcc9	3.83E-15	2.15484089	0.973	0.993	1.10E-11
peri.14	Eps8	8.41E-15	4.965097343	0.913	0.995	2.41E-11
peri.14	Cthrc1	2.93E-14	6.132352635	0.918	0.993	8.42E-11
peri.14	Kcnq5	6.85E-14	5.503069878	0.516	0.383	1.97E-10
peri.14	Carmil1	9.60E-14	3.456632923	0.931	0.997	2.75E-10
peri.14	07-Sep	5.89E-12	5.260182006	0.965	0.996	1.69E-08
peri.14	Foxd1	7.86E-12	2.107951593	0.888	0.987	2.25E-08
peri.14	P2ry14	2.25E-11	2.484471511	0.897	0.973	6.46E-08
peri.14	Eif4a2	5.30E-11	1.830891834	0.536	0.636	1.52E-07
peri.14	Ctdspl	6.13E-11	4.646879288	0.961	0.998	1.76E-07
peri.14	Myh11	1.41E-10	5.338707117	0.608	0.554	4.06E-07
peri.14	Tbx3os1	1.98E-10	3.333660228	0.941	0.996	5.67E-07
peri.14	Atp5o	5.87E-10	0.728621333	0.543	0.635	1.68E-06
peri.14	Mfge8	1.21E-09	6.292547418	0.936	0.995	3.48E-06
peri.14	Rbx1	3.22E-09	0.656205243	0.544	0.624	9.23E-06
peri.14	Zic1	3.46E-09	4.775471036	0.925	0.991	9.92E-06
peri.14	04-Sep	3.73E-09	3.40589839	0.965	0.997	1.07E-05
peri.14	Col8a1	5.55E-09	6.816785263	0.582	0.487	1.59E-05
peri.14	Atrx	9.07E-09	0.884517982	0.534	0.622	2.60E-05
peri.14	Ubb	1.14E-08	0.720914458	0.868	0.918	3.26E-05
peri.14	Arhgap42	2.23E-08	3.561284751	0.911	0.996	6.39E-05
peri.14	Nedd4	2.59E-08	2.835795731	0.894	0.988	7.44E-05
peri.14	Luzp1	9.09E-08	0.783733581	0.553	0.626	0.000260672
peri.14	Flrt2	1.95E-07	1.806921759	0.788	0.864	0.000559379
peri.14	Osbpl9	2.11E-07	0.573665368	0.501	0.555	0.000604225
peri.14	Slc19a1	2.37E-07	0.865284027	0.866	0.946	0.000679532
peri.14	Rab2a	4.87E-07	0.530169634	0.525	0.599	0.001395511
peri.14	Svil	5.56E-07	3.454717952	0.549	0.626	0.001593961
peri.14	H2afz	6.60E-07	0.714764271	0.578	0.672	0.001894074
peri.14	Gapdh	7.58E-07	0.544177101	0.608	0.698	0.00217471
peri.14	Hnrnpk	8.84E-07	0.901567216	0.643	0.737	0.00253449
peri.14	Ppp1r2	1.12E-06	1.495576508	0.554	0.637	0.003206474
peri.14	Ppia	1.48E-06	1.273802307	0.756	0.839	0.004257062
peri.14	Atp5d	1.79E-06	0.738541846	0.581	0.671	0.005140716
peri.14	Uqcrb	1.81E-06	0.560052202	0.572	0.666	0.005196664
peri.14	Utrn	1.92E-06	7.509763201	0.925	0.992	0.005519955
peri.14	Pitpnc1	2.34E-06	5.899668718	0.926	0.998	0.006715326
peri.14	Camk2d	2.79E-06	0.618293884	0.54	0.594	0.008004726
peri.14	Rbpms	4.42E-06	6.966815881	0.912	0.993	0.01267906
peri.14	Il34	6.79E-06	6.564568133	0.914	0.992	0.019462454
peri.14	Myo1b	6.84E-06	8.362381624	0.945	0.998	0.019619792
peri.14	Rbms1	8.17E-06	4.654155204	0.938	0.992	0.023445027
peri.14	Atp5l	8.58E-06	1.195921165	0.566	0.656	0.024606665
[truncated: 155 more rows]
