# Supplementary material for: Dysregulation of neuroprotective astrocytes, a spectrum of microglial activation states, and altered hippocampal neurogenesis are revealed by single-cell RNA sequencing in prion disease
Source: Acta Neuropathol Commun. 2022 Nov 9;10:161. doi: 10.1186/s40478-022-01450-4 (PMC9647949; doi:10.1186/s40478-022-01450-4)
Supplement: Supplementary file 9 — Additional file 9: Mann-Whitney p-values corresponding to relative frequency differences between RML and mock infected mice for each cell sub-cluster in the subset microglia dataset. [file 40478_2022_1450_MOESM9_ESM.csv]

	celltype	Region	pval
micro.3hp	micro.3	hp	0.0555555555555556
micro.3cx	micro.3	cx	0.0484848484848485
micro.4hp	micro.4	hp	0.0555555555555556
micro.4cx	micro.4	cx	0.00404040404040404
micro.1hp	micro.1	hp	0.5
micro.1cx	micro.1	cx	0.00808080808080808
micro.5hp	micro.5	hp	0.333333333333333
micro.5cx	micro.5	cx	0.367676767676768
micro.6hp	micro.6	hp	0.0555555555555556
micro.6cx	micro.6	cx	0.0282828282828283
micro.7hp	micro.7	hp	0.0555555555555556
micro.7cx	micro.7	cx	0.00404040404040404
micro.25hp	micro.25	hp	0.222222222222222
micro.25cx	micro.25	cx	0.109090909090909
micro.0hp	micro.0	hp	0.222222222222222
micro.0cx	micro.0	cx	0.0161616161616162
micro.9hp	micro.9	hp	0.0555555555555556
micro.9cx	micro.9	cx	0.00404040404040404
micro.12hp	micro.12	hp	0.0555555555555556
micro.12cx	micro.12	cx	0.00404040404040404
micro.13hp	micro.13	hp	0.111111111111111
micro.13cx	micro.13	cx	0.00808080808080808
micro.23hp	micro.23	hp	0.0555555555555556
micro.23cx	micro.23	cx	0.00404040404040404
micro.17hp	micro.17	hp	0.0555555555555556
micro.17cx	micro.17	cx	0.00404040404040404
micro.36hp	micro.36	hp	0.0560066069507073
micro.36cx	micro.36	cx	0.00802184705268785
